# Supplementary material for: (3R,4S)-1-(4-Meth­oxy­phen­yl)-2-oxo-4-(3-vinyl­phen­yl)azetidin-3-yl acetate
Source: Acta Crystallogr Sect E Struct Rep Online. 2013 Mar 28;69(Pt 4):o601. doi: 10.1107/S1600536813007897 (PMC3629641; doi:10.1107/S1600536813007897)
Supplement: Supplementary file 1 [file e-69-0o601-sup1.cif]

##############################################################################
#                                                                            #
# This CIF contains the data in a paper accepted for publication in          #
# Acta Crystallographica Section E. It conforms to the requirements of       #
# Notes for Authors for Acta Crystallographica Section E, and has been       #
# peer reviewed under the auspices of the IUCr Commission on Journals.       #
#                                                                            #
# Full details of the Crystallographic Information File format               #
# are given in the paper "The Crystallographic Information File (CIF):       #
# a New Standard Archive File for Crystallography" by S. R. Hall, F. H.      #
# Allen and I. D. Brown [Acta Cryst. (1991), A47, 655-685].                  #
#                                                                            #
# The current version of the core CIF dictionary is obtainable from          #
# ftp://ftp.iucr.org/pub/cif_core.dic.                                       #
#                                                                            #
# Software is freely available for graphical display of the structure(s)     #
# in this CIF. For information consult the CIF software page                 #
# http://www.iucr.org/resources/cif/software.                                #
#                                                                            #
# This file may be used for bona fide research purposes within the           #
# scientific community so long as proper attribution is given to the journal # 
# article from which it was obtained.                                        #
#                                                                            #
##############################################################################
data_I
_audit_creation_method     SHELXL-97
_chemical_name_systematic
;\
(3<i>R</i>,4<i>S</i>)-1-(4-Methoxyphenyl)-2-oxo-4-(3-\
vinylphenyl)azetidin-3-yl acetate
;
_chemical_name_common     ?
_chemical_formula_moiety     'C20 H19 N O4'
_chemical_formula_sum     'C20 H19 N O4'
_chemical_formula_iupac     'C20 H19 N O4'
_chemical_formula_weight     337.36
_chemical_melting_point     ?
_symmetry_cell_setting     monoclinic
_symmetry_space_group_name_H-M     'C 2'
_symmetry_space_group_name_Hall     'C 2y'
loop_
    _symmetry_equiv_pos_as_xyz
    'x, y, z'
    '-x, y, -z'
    'x+1/2, y+1/2, z'
    '-x+1/2, y+1/2, -z'
_cell_length_a     20.7448(4)
_cell_length_b     6.39300(10)
_cell_length_c     15.7434(3)
_cell_angle_alpha     90.00
_cell_angle_beta     124.3090(10)
_cell_angle_gamma     90.00
_cell_volume     1724.64(5)
_cell_formula_units_Z     4
_cell_measurement_reflns_used     4349
_cell_measurement_theta_min     3.40
_cell_measurement_theta_max     65.96
_cell_measurement_temperature     124(2)
_exptl_crystal_description     Block
_exptl_crystal_colour     colourless
_exptl_crystal_size_max     0.20
_exptl_crystal_size_mid     0.18
_exptl_crystal_size_min     0.11
_exptl_crystal_density_diffrn     1.299
_exptl_crystal_density_meas     ?
_exptl_crystal_density_method     'not measured'
_exptl_crystal_F_000     712
_exptl_absorpt_coefficient_mu     0.742
_exptl_absorpt_correction_type     multi-scan
_exptl_absorpt_process_details     '(SADABS; Bruker, 2010)'
_exptl_absorpt_correction_T_min     0.8658
_exptl_absorpt_correction_T_max     0.9228
_exptl_special_details     ?
_diffrn_ambient_temperature     124(2)
_diffrn_radiation_type     CuK\a
_diffrn_radiation_wavelength     1.54178
_diffrn_radiation_source     'fine-focus sealed tube'
_diffrn_radiation_monochromator     graphite
_diffrn_measurement_device_type     'Bruker APEXII CCD'
_diffrn_measurement_method     '\f and \w scans'
_diffrn_detector_area_resol_mean     ?
_diffrn_reflns_number     6072
_diffrn_reflns_av_R_equivalents     0.0244
_diffrn_reflns_av_sigmaI/netI     0.0280
_diffrn_reflns_theta_min     3.40
_diffrn_reflns_theta_max     66.25
_diffrn_reflns_theta_full     66.25
_diffrn_measured_fraction_theta_max     0.987
_diffrn_measured_fraction_theta_full     0.987
_diffrn_reflns_limit_h_min     -24
_diffrn_reflns_limit_h_max     24
_diffrn_reflns_limit_k_min     -7
_diffrn_reflns_limit_k_max     6
_diffrn_reflns_limit_l_min     -18
_diffrn_reflns_limit_l_max     18
_refine_special_details
;
Refinement of <i>F</i>^2^ against ALL reflections. The weighted <i>R</i>-factor
<i>wR</i> and goodness of fit <i>S</i> are based on <i>F</i>^2^, conventional
<i>R</i>-factors <i>R</i> are based on <i>F</i>, with <i>F</i> set to zero for
negative <i>F</i>^2^. The threshold expression of <i>F</i>^2^ >
\s(<i>F</i>^2^) is used only for calculating <i>R</i>-factors(gt) <i>etc</i>.
and is not relevant to the choice of reflections for refinement.
<i>R</i>-factors based on <i>F</i>^2^ are statistically about twice as large
as those based on <i>F</i>, and <i>R</i>- factors based on ALL data will be
even larger.
;
_reflns_number_total     2374
_reflns_number_gt     2330
_reflns_threshold_expression     I>2sigma(I)
_refine_ls_structure_factor_coef     Fsqd
_refine_ls_matrix_type     full
_refine_ls_R_factor_all     0.0260
_refine_ls_R_factor_gt     0.0255
_refine_ls_wR_factor_gt     0.0688
_refine_ls_wR_factor_ref     0.0693
_refine_ls_goodness_of_fit_ref     1.055
_refine_ls_restrained_S_all     1.055
_refine_ls_number_reflns     2374
_refine_ls_number_parameters     228
_refine_ls_number_restraints     1
_refine_ls_hydrogen_treatment     constr
_refine_ls_weighting_scheme     calc
_refine_ls_weighting_details
         'calc w=1/[\s^2^(Fo^2^)+(0.0432P)^2^+0.3527P] where P=(Fo^2^+2Fc^2^)/3'
_atom_sites_solution_hydrogens     geom
_atom_sites_solution_primary     direct
_atom_sites_solution_secondary     difmap
_refine_ls_shift/su_max     0.024
_refine_ls_shift/su_mean     0.001
_refine_diff_density_max     0.182
_refine_diff_density_min     -0.147
_refine_ls_extinction_method     none
_refine_ls_extinction_coef     ?
_refine_ls_abs_structure_details     'Flack (1983), 730 Friedel pairs'
_refine_ls_abs_structure_Flack     0.01(15)
loop_
    _atom_type_symbol
    _atom_type_description
    _atom_type_scat_dispersion_real
    _atom_type_scat_dispersion_imag
    _atom_type_scat_source
    'C' 'C' 0.0181 0.0091
                         'International Tables Vol C Tables 4.2.6.8 and 6.1.1.4'
    'H' 'H' 0.0000 0.0000
                         'International Tables Vol C Tables 4.2.6.8 and 6.1.1.4'
    'N' 'N' 0.0311 0.0180
                         'International Tables Vol C Tables 4.2.6.8 and 6.1.1.4'
    'O' 'O' 0.0492 0.0322
                         'International Tables Vol C Tables 4.2.6.8 and 6.1.1.4'
_computing_data_collection     'APEX2 (Bruker, 2010)'
_computing_cell_refinement     'SAINT (Bruker, 2010)'
_computing_data_reduction     'SAINT (Bruker, 2010)'
_computing_structure_solution     'SHELXS97 (Sheldrick, 2008)'
_computing_structure_refinement     'SHELXL97 (Sheldrick, 2008)'
_computing_molecular_graphics     'SHELXTL (Sheldrick, 2008)'
_computing_publication_material     'SHELXTL (Sheldrick, 2008)'
loop_
    _atom_site_type_symbol
    _atom_site_label
    _atom_site_fract_x
    _atom_site_fract_y
    _atom_site_fract_z
    _atom_site_U_iso_or_equiv
    _atom_site_adp_type
    _atom_site_calc_flag
    _atom_site_refinement_flags
    _atom_site_occupancy
    _atom_site_symmetry_multiplicity
    _atom_site_disorder_assembly
    _atom_site_disorder_group
    N N1 0.01643(6) 0.3030(2) 0.64077(8) 0.0200(3) Uani d . 1 1 . .
    O O1 -0.02784(6) 0.65258(18) 0.59931(8) 0.0270(2) Uani d . 1 1 . .
    O O2 -0.06828(5) 0.45389(17) 0.74357(7) 0.0222(2) Uani d . 1 1 . .
    O O3 -0.15201(7) 0.2201(2) 0.73583(9) 0.0383(3) Uani d . 1 1 . .
    O O4 0.26072(6) 0.13686(18) 0.59965(8) 0.0273(2) Uani d . 1 1 . .
    C C1 -0.02761(7) 0.4753(3) 0.62602(10) 0.0211(3) Uani d . 1 1 . .
    C C2 -0.07416(7) 0.3539(2) 0.65865(10) 0.0211(3) Uani d . 1 1 . .
    H H2 -0.1292 0.3251 0.6003 0.025 Uiso calc R 1 1 . .
    C C3 -0.01748(7) 0.1671(2) 0.68246(10) 0.0207(3) Uani d . 1 1 . .
    H H3 -0.0451 0.0426 0.6380 0.025 Uiso calc R 1 1 . .
    C C4 0.03811(7) 0.1098(2) 0.79424(10) 0.0211(3) Uani d . 1 1 . .
    C C5 0.02826(8) -0.0778(3) 0.82961(12) 0.0296(3) Uani d . 1 1 . .
    H H5 -0.0121 -0.1714 0.7832 0.035 Uiso calc R 1 1 . .
    C C6 0.07760(9) -0.1290(3) 0.93339(12) 0.0390(4) Uani d . 1 1 . .
    H H6 0.0704 -0.2572 0.9576 0.047 Uiso calc R 1 1 . .
    C C7 0.13680(9) 0.0046(3) 1.00140(12) 0.0360(4) Uani d . 1 1 . .
    H H7 0.1695 -0.0314 1.0722 0.043 Uiso calc R 1 1 . .
    C C8 0.14908(8) 0.1925(3) 0.96712(11) 0.0269(3) Uani d . 1 1 . .
    C C9 0.09860(8) 0.2431(3) 0.86306(11) 0.0229(3) Uani d . 1 1 . .
    H H9 0.1057 0.3711 0.8387 0.028 Uiso calc R 1 1 . .
    C C10 0.21420(9) 0.3354(3) 1.03509(12) 0.0332(4) Uani d . 1 1 . .
    H H10 0.2162 0.4619 1.0050 0.040 Uiso calc R 1 1 . .
    C C11 0.26974(10) 0.3070(4) 1.13267(14) 0.0499(5) Uani d . 1 1 . .
    H H11A 0.2706 0.1832 1.1667 0.060 Uiso calc R 1 1 . .
    H H11B 0.3090 0.4102 1.1692 0.060 Uiso calc R 1 1 . .
    C C12 -0.11309(8) 0.3737(3) 0.77324(12) 0.0272(3) Uani d . 1 1 . .
    C C13 -0.10664(12) 0.5031(4) 0.85648(14) 0.0436(5) Uani d . 1 1 . .
    H H13A -0.1589 0.5291 0.8408 0.065 Uiso calc R 1 1 . .
    H H13B -0.0816 0.6367 0.8613 0.065 Uiso calc R 1 1 . .
    H H13C -0.0752 0.4286 0.9221 0.065 Uiso calc R 1 1 . .
    C C14 0.07884(7) 0.2651(2) 0.63024(9) 0.0191(3) Uani d . 1 1 . .
    C C15 0.09304(7) 0.0624(2) 0.61245(10) 0.0224(3) Uani d . 1 1 . .
    H H15 0.0609 -0.0497 0.6071 0.027 Uiso calc R 1 1 . .
    C C16 0.15445(8) 0.0252(2) 0.60258(11) 0.0244(3) Uani d . 1 1 . .
    H H16 0.1643 -0.1127 0.5902 0.029 Uiso calc R 1 1 . .
    C C17 0.20168(8) 0.1904(2) 0.61088(10) 0.0210(3) Uani d . 1 1 . .
    C C18 0.18780(8) 0.3919(3) 0.62910(11) 0.0239(3) Uani d . 1 1 . .
    H H18 0.2203 0.5038 0.6353 0.029 Uiso calc R 1 1 . .
    C C19 0.12576(8) 0.4292(3) 0.63829(10) 0.0236(3) Uani d . 1 1 . .
    H H19 0.1156 0.5673 0.6501 0.028 Uiso calc R 1 1 . .
    C C20 0.30559(8) 0.3045(3) 0.59786(13) 0.0295(3) Uani d . 1 1 . .
    H H20A 0.2707 0.4030 0.5431 0.044 Uiso calc R 1 1 . .
    H H20B 0.3433 0.2482 0.5850 0.044 Uiso calc R 1 1 . .
    H H20C 0.3335 0.3771 0.6642 0.044 Uiso calc R 1 1 . .
loop_
    _atom_site_aniso_label
    _atom_site_aniso_U_11
    _atom_site_aniso_U_22
    _atom_site_aniso_U_33
    _atom_site_aniso_U_12
    _atom_site_aniso_U_13
    _atom_site_aniso_U_23
    N1 0.0204(5) 0.0178(6) 0.0214(5) -0.0002(5) 0.0116(4) 0.0004(5)
    O1 0.0313(5) 0.0195(6) 0.0351(5) 0.0038(4) 0.0218(5) 0.0041(5)
    O2 0.0229(4) 0.0220(6) 0.0253(5) -0.0024(4) 0.0159(4) -0.0037(4)
    O3 0.0451(6) 0.0320(7) 0.0505(7) -0.0147(6) 0.0347(6) -0.0096(6)
    O4 0.0284(5) 0.0215(6) 0.0406(5) -0.0004(4) 0.0247(4) -0.0021(5)
    C1 0.0200(6) 0.0215(8) 0.0202(6) 0.0002(5) 0.0105(5) -0.0017(6)
    C2 0.0210(6) 0.0212(8) 0.0206(6) 0.0000(6) 0.0116(5) -0.0020(6)
    C3 0.0210(6) 0.0193(8) 0.0238(6) -0.0015(5) 0.0138(5) -0.0010(6)
    C4 0.0207(6) 0.0206(8) 0.0245(7) 0.0014(5) 0.0143(5) 0.0010(6)
    C5 0.0266(7) 0.0272(9) 0.0322(7) -0.0042(6) 0.0149(6) 0.0028(7)
    C6 0.0380(8) 0.0379(11) 0.0357(8) -0.0049(8) 0.0176(7) 0.0149(9)
    C7 0.0289(8) 0.0483(12) 0.0268(7) 0.0004(7) 0.0133(6) 0.0107(8)
    C8 0.0217(7) 0.0350(10) 0.0245(7) 0.0005(6) 0.0133(6) 0.0001(7)
    C9 0.0230(6) 0.0228(8) 0.0260(7) 0.0000(6) 0.0156(6) 0.0013(6)
    C10 0.0278(7) 0.0408(11) 0.0300(7) -0.0045(7) 0.0157(6) -0.0031(8)
    C11 0.0360(9) 0.0674(15) 0.0308(8) -0.0154(9) 0.0094(7) -0.0001(10)
    C12 0.0281(7) 0.0256(9) 0.0331(7) -0.0024(7) 0.0204(6) -0.0017(7)
    C13 0.0543(10) 0.0499(13) 0.0450(9) -0.0151(9) 0.0392(9) -0.0142(9)
    C14 0.0195(6) 0.0203(8) 0.0170(6) 0.0018(5) 0.0099(5) 0.0019(6)
    C15 0.0236(6) 0.0186(8) 0.0251(7) -0.0012(6) 0.0138(6) 0.0021(6)
    C16 0.0281(7) 0.0167(8) 0.0308(7) 0.0020(6) 0.0180(6) -0.0006(6)
    C17 0.0201(6) 0.0219(8) 0.0215(6) 0.0016(5) 0.0119(5) 0.0008(6)
    C18 0.0230(6) 0.0198(8) 0.0295(7) -0.0030(6) 0.0153(6) -0.0013(7)
    C19 0.0244(6) 0.0178(8) 0.0282(7) 0.0004(6) 0.0147(6) -0.0037(6)
    C20 0.0267(7) 0.0256(8) 0.0433(8) 0.0009(6) 0.0240(7) 0.0048(7)
_geom_special_details
;
All e.s.d.'s (except the e.s.d. in the dihedral angle between two l.s. planes)
are estimated using the full covariance matrix. The cell e.s.d.'s are taken
into account individually in the estimation of e.s.d.'s in distances, angles
and torsion angles; correlations between e.s.d.'s in cell parameters are only
used when they are defined by crystal symmetry. An approximate (isotropic)
treatment of cell e.s.d.'s is used for estimating e.s.d.'s involving l.s.
planes.
;
loop_
    _geom_bond_atom_site_label_1
    _geom_bond_atom_site_label_2
    _geom_bond_site_symmetry_2
    _geom_bond_distance
    _geom_bond_publ_flag
    N1 C1 . 1.365(2) ?
    N1 C14 . 1.4157(17) ?
    N1 C3 . 1.4834(18) ?
    O1 C1 . 1.208(2) ?
    O2 C12 . 1.3547(18) ?
    O2 C2 . 1.4237(17) ?
    O3 C12 . 1.194(2) ?
    O4 C17 . 1.3760(16) ?
    O4 C20 . 1.4300(19) ?
    C1 C2 . 1.535(2) ?
    C2 C3 . 1.566(2) ?
    C2 H2 . 1.0000 ?
    C3 C4 . 1.5077(19) ?
    C3 H3 . 1.0000 ?
    C4 C5 . 1.385(2) ?
    C4 C9 . 1.393(2) ?
    C5 C6 . 1.392(2) ?
    C5 H5 . 0.9500 ?
    C6 C7 . 1.379(3) ?
    C6 H6 . 0.9500 ?
    C7 C8 . 1.398(3) ?
    C7 H7 . 0.9500 ?
    C8 C9 . 1.397(2) ?
    C8 C10 . 1.475(2) ?
    C9 H9 . 0.9500 ?
    C10 C11 . 1.313(2) ?
    C10 H10 . 0.9500 ?
    C11 H11A . 0.9500 ?
    C11 H11B . 0.9500 ?
    C12 C13 . 1.491(2) ?
    C13 H13A . 0.9800 ?
    C13 H13B . 0.9800 ?
    C13 H13C . 0.9800 ?
    C14 C19 . 1.387(2) ?
    C14 C15 . 1.392(2) ?
    C15 C16 . 1.388(2) ?
    C15 H15 . 0.9500 ?
    C16 C17 . 1.396(2) ?
    C16 H16 . 0.9500 ?
    C17 C18 . 1.385(2) ?
    C18 C19 . 1.394(2) ?
    C18 H18 . 0.9500 ?
    C19 H19 . 0.9500 ?
    C20 H20A . 0.9800 ?
    C20 H20B . 0.9800 ?
    C20 H20C . 0.9800 ?
loop_
    _geom_angle_atom_site_label_1
    _geom_angle_atom_site_label_2
    _geom_angle_atom_site_label_3
    _geom_angle_site_symmetry_1
    _geom_angle_site_symmetry_3
    _geom_angle
    _geom_angle_publ_flag
    C1 N1 C14 . . 133.38(13) ?
    C1 N1 C3 . . 96.24(11) ?
    C14 N1 C3 . . 130.15(13) ?
    C12 O2 C2 . . 116.20(12) ?
    C17 O4 C20 . . 116.91(12) ?
    O1 C1 N1 . . 133.42(13) ?
    O1 C1 C2 . . 135.29(13) ?
    N1 C1 C2 . . 91.28(12) ?
    O2 C2 C1 . . 110.50(12) ?
    O2 C2 C3 . . 117.53(11) ?
    C1 C2 C3 . . 86.35(10) ?
    O2 C2 H2 . . 113.2 ?
    C1 C2 H2 . . 113.2 ?
    C3 C2 H2 . . 113.2 ?
    N1 C3 C4 . . 114.66(11) ?
    N1 C3 C2 . . 85.81(11) ?
    C4 C3 C2 . . 116.23(12) ?
    N1 C3 H3 . . 112.5 ?
    C4 C3 H3 . . 112.5 ?
    C2 C3 H3 . . 112.5 ?
    C5 C4 C9 . . 119.27(13) ?
    C5 C4 C3 . . 119.38(13) ?
    C9 C4 C3 . . 121.34(14) ?
    C4 C5 C6 . . 119.86(15) ?
    C4 C5 H5 . . 120.1 ?
    C6 C5 H5 . . 120.1 ?
    C7 C6 C5 . . 120.61(16) ?
    C7 C6 H6 . . 119.7 ?
    C5 C6 H6 . . 119.7 ?
    C6 C7 C8 . . 120.59(14) ?
    C6 C7 H7 . . 119.7 ?
    C8 C7 H7 . . 119.7 ?
    C9 C8 C7 . . 118.18(14) ?
    C9 C8 C10 . . 118.85(15) ?
    C7 C8 C10 . . 122.94(14) ?
    C4 C9 C8 . . 121.45(15) ?
    C4 C9 H9 . . 119.3 ?
    C8 C9 H9 . . 119.3 ?
    C11 C10 C8 . . 127.16(19) ?
    C11 C10 H10 . . 116.4 ?
    C8 C10 H10 . . 116.4 ?
    C10 C11 H11A . . 120.0 ?
    C10 C11 H11B . . 120.0 ?
    H11A C11 H11B . . 120.0 ?
    O3 C12 O2 . . 123.08(14) ?
    O3 C12 C13 . . 126.19(15) ?
    O2 C12 C13 . . 110.73(14) ?
    C12 C13 H13A . . 109.5 ?
    C12 C13 H13B . . 109.5 ?
    H13A C13 H13B . . 109.5 ?
    C12 C13 H13C . . 109.5 ?
    H13A C13 H13C . . 109.5 ?
    H13B C13 H13C . . 109.5 ?
    C19 C14 C15 . . 120.34(12) ?
    C19 C14 N1 . . 120.06(14) ?
    C15 C14 N1 . . 119.60(13) ?
    C16 C15 C14 . . 119.60(14) ?
    C16 C15 H15 . . 120.2 ?
    C14 C15 H15 . . 120.2 ?
    C15 C16 C17 . . 119.98(14) ?
    C15 C16 H16 . . 120.0 ?
    C17 C16 H16 . . 120.0 ?
    O4 C17 C18 . . 124.20(13) ?
    O4 C17 C16 . . 115.37(13) ?
    C18 C17 C16 . . 120.42(13) ?
    C17 C18 C19 . . 119.50(14) ?
    C17 C18 H18 . . 120.2 ?
    C19 C18 H18 . . 120.2 ?
    C14 C19 C18 . . 120.15(15) ?
    C14 C19 H19 . . 119.9 ?
    C18 C19 H19 . . 119.9 ?
    O4 C20 H20A . . 109.5 ?
    O4 C20 H20B . . 109.5 ?
    H20A C20 H20B . . 109.5 ?
    O4 C20 H20C . . 109.5 ?
    H20A C20 H20C . . 109.5 ?
    H20B C20 H20C . . 109.5 ?
loop_
    _geom_torsion_atom_site_label_1
    _geom_torsion_atom_site_label_2
    _geom_torsion_atom_site_label_3
    _geom_torsion_atom_site_label_4
    _geom_torsion_site_symmetry_1
    _geom_torsion_site_symmetry_2
    _geom_torsion_site_symmetry_3
    _geom_torsion_site_symmetry_4
    _geom_torsion
    _geom_torsion_publ_flag
    C14 N1 C1 O1 . . . . -0.2(3) ?
    C3 N1 C1 O1 . . . . 174.55(16) ?
    C14 N1 C1 C2 . . . . -179.17(13) ?
    C3 N1 C1 C2 . . . . -4.44(11) ?
    C12 O2 C2 C1 . . . . 173.69(12) ?
    C12 O2 C2 C3 . . . . -89.52(15) ?
    O1 C1 C2 O2 . . . . -56.7(2) ?
    N1 C1 C2 O2 . . . . 122.26(11) ?
    O1 C1 C2 C3 . . . . -174.77(17) ?
    N1 C1 C2 C3 . . . . 4.19(10) ?
    C1 N1 C3 C4 . . . . -112.63(13) ?
    C14 N1 C3 C4 . . . . 62.36(19) ?
    C1 N1 C3 C2 . . . . 4.37(11) ?
    C14 N1 C3 C2 . . . . 179.35(13) ?
    O2 C2 C3 N1 . . . . -115.12(12) ?
    C1 C2 C3 N1 . . . . -3.86(10) ?
    O2 C2 C3 C4 . . . . 0.37(19) ?
    C1 C2 C3 C4 . . . . 111.62(13) ?
    N1 C3 C4 C5 . . . . -151.25(14) ?
    C2 C3 C4 C5 . . . . 110.90(16) ?
    N1 C3 C4 C9 . . . . 29.63(19) ?
    C2 C3 C4 C9 . . . . -68.22(17) ?
    C9 C4 C5 C6 . . . . 1.4(2) ?
    C3 C4 C5 C6 . . . . -177.79(14) ?
    C4 C5 C6 C7 . . . . -0.6(3) ?
    C5 C6 C7 C8 . . . . -0.9(3) ?
    C6 C7 C8 C9 . . . . 1.7(2) ?
    C6 C7 C8 C10 . . . . -176.31(17) ?
    C5 C4 C9 C8 . . . . -0.6(2) ?
    C3 C4 C9 C8 . . . . 178.51(13) ?
    C7 C8 C9 C4 . . . . -0.9(2) ?
    C10 C8 C9 C4 . . . . 177.16(14) ?
    C9 C8 C10 C11 . . . . -175.47(18) ?
    C7 C8 C10 C11 . . . . 2.5(3) ?
    C2 O2 C12 O3 . . . . 4.6(2) ?
    C2 O2 C12 C13 . . . . -175.14(14) ?
    C1 N1 C14 C19 . . . . 24.9(2) ?
    C3 N1 C14 C19 . . . . -148.25(14) ?
    C1 N1 C14 C15 . . . . -155.51(14) ?
    C3 N1 C14 C15 . . . . 31.4(2) ?
    C19 C14 C15 C16 . . . . -0.1(2) ?
    N1 C14 C15 C16 . . . . -179.71(12) ?
    C14 C15 C16 C17 . . . . 0.2(2) ?
    C20 O4 C17 C18 . . . . -5.7(2) ?
    C20 O4 C17 C16 . . . . 174.20(12) ?
    C15 C16 C17 O4 . . . . -179.83(12) ?
    C15 C16 C17 C18 . . . . 0.1(2) ?
    O4 C17 C18 C19 . . . . 179.39(12) ?
    C16 C17 C18 C19 . . . . -0.5(2) ?
    C15 C14 C19 C18 . . . . -0.3(2) ?
    N1 C14 C19 C18 . . . . 179.28(12) ?
    C17 C18 C19 C14 . . . . 0.6(2) ?
data_global
_journal_date_recd_electronic     2013-01-24
_journal_date_accepted     2013-03-21
_journal_name_full     'Acta Crystallographica, Section E'
_journal_year     2013
_journal_volume     69
_journal_issue      4
_journal_page_first     o601
_journal_page_last     o601
_journal_paper_category     QO
_journal_paper_doi     10.1107/S1600536813007897
_journal_coeditor_code     MW2104
_publ_contact_author_name     'Xun Sun'
_publ_contact_author_address
;
School of Pharmacy, Fudan University,826 Zhangheng Road, Shanghai 201203,
People's Republic of China
;
_publ_contact_author_email     'sunxunf@shmu.edu.cn'
_publ_contact_author_fax     '021-51980003'
_publ_contact_author_phone     '021-51980003'
_publ_section_title
;
(3<i>R</i>,4<i>S</i>)-1-(4-Methoxyphenyl)-2-oxo-4-(3-vinylphenyl)azetidin-3-yl
acetate
;
loop_
    _publ_author_name
    _publ_author_footnote
    _publ_author_address
    'Hao, Xiao-Dong' ?
;
School of Pharmacy, Fudan University, 826 Zhangheng Road, Shanghai 201203,
People's Republic of China
;
    'Xie, Cheng' .
;
School of Pharmacy, Fudan University, 826 Zhangheng Road, Shanghai 201203,
People's Republic of China
;
    'Hao, Yun-Peng' .
;
School of Pharmacy, Fudan University, 826 Zhangheng Road, Shanghai 201203,
People's Republic of China
;
    'Chang, Jun' .
;
School of Pharmacy, Fudan University, 826 Zhangheng Road, Shanghai 201203,
People's Republic of China
;
    'Sun, Xun' .
;
School of Pharmacy, Fudan University, 826 Zhangheng Road, Shanghai 201203,
People's Republic of China
;
