# Supplementary material for: (3R,4S)-1-(4-Meth­oxy­phen­yl)-2-oxo-4-(3-vinyl­phen­yl)azetidin-3-yl acetate
Source: Acta Crystallogr Sect E Struct Rep Online. 2013 Mar 28;69(Pt 4):o601. doi: 10.1107/S1600536813007897 (PMC3629641; doi:10.1107/S1600536813007897)
Supplement: Supplementary file 3 [file e-69-0o601-Isup3.hkl]

# 
# h,k,l, Fc-squared, Fo-squared, sigma(Fo-squared) and status flag 
# 
data_I
_shelx_title ' cu_dm11603_0m in C2' 
_shelx_refln_list_code          4 
_shelx_F_calc_maximum      161.33 
_exptl_crystal_F_000       712.00 
_reflns_d_resolution_high  0.8422 
 
loop_ 
 _symmetry_equiv_pos_as_xyz 
 'x, y, z' 
 '-x, y, -z' 
 'x+1/2, y+1/2, z' 
 '-x+1/2, y+1/2, -z' 
 
_cell_length_a    20.7448 
_cell_length_b     6.3930 
_cell_length_c    15.7434 
_cell_angle_alpha  90.000 
_cell_angle_beta  124.309 
_cell_angle_gamma  90.000 
 
_shelx_F_squared_multiplier     1.000 
 
loop_ 
 _refln_index_h 
 _refln_index_k 
 _refln_index_l 
 _refln_F_squared_calc 
 _refln_F_squared_meas 
 _refln_F_squared_sigma 
 _refln_observed_status 
   1  -7   0      139.15      126.58      7.20 o 
   3  -7   0       51.82       55.02      2.49 o 
   5  -7   0       75.91       71.35      4.89 o 
   7  -7   0      109.59      109.44      3.40 o 
   0  -6   0      212.41      202.43      5.65 o 
   2  -6   0      264.66      261.79      6.07 o 
   4  -6   0     1650.98     1776.98     29.69 o 
   6  -6   0      167.70      162.05      4.65 o 
   8  -6   0       91.05       99.85      4.31 o 
  10  -6   0       37.81       39.88      2.79 o 
  12  -6   0       34.35       32.16      3.34 o 
   1  -5   0      741.36      737.64     18.92 o 
   3  -5   0     2797.50     2678.42     95.83 o 
   5  -5   0      344.18      337.01      6.53 o 
   7  -5   0      130.88      136.25      3.90 o 
   9  -5   0       42.10       49.22      2.64 o 
  11  -5   0       37.92       34.95      2.98 o 
  13  -5   0      182.13      184.02      6.52 o 
  15  -5   0      311.66      316.01      8.53 o 
   0  -4   0      825.90      800.98     22.89 o 
   2  -4   0      151.43      145.57      6.36 o 
   4  -4   0     1588.21     1391.39     28.22 o 
   6  -4   0      412.52      362.95      7.98 o 
   8  -4   0       13.41       17.28      1.83 o 
  10  -4   0      301.53      285.66      5.95 o 
  12  -4   0      184.79      167.20      4.28 o 
  14  -4   0      220.81      218.27      6.03 o 
  16  -4   0      128.26      128.09      3.58 o 
   1  -3   0        3.44        3.14      0.98 o 
   3  -3   0      157.63      176.58      5.50 o 
   5  -3   0      134.24      151.91     10.93 o 
   7  -3   0      284.56      213.26      6.66 o 
   9  -3   0       95.45       87.94      3.18 o 
  11  -3   0       17.85       18.96      1.79 o 
  13  -3   0      378.55      366.66      6.79 o 
  15  -3   0      132.75      146.28      4.52 o 
  17  -3   0      145.71      132.55      4.39 o 
   0  -2   0     2342.75     2113.62    112.69 o 
   2  -2   0     1130.86     1132.59     32.30 o 
   4  -2   0     2279.14     2239.48     57.21 o 
   6  -2   0      706.88      745.79     21.17 o 
   8  -2   0     1083.26     1079.47     24.02 o 
  10  -2   0     1267.86     1228.44     24.00 o 
  12  -2   0      173.10      210.29      5.79 o 
  14  -2   0      321.34      312.36      6.40 o 
  16  -2   0      493.52      513.33      9.12 o 
  18  -2   0       27.93       26.98      1.70 o 
   1  -1   0    14697.69    13562.63    451.46 o 
   3  -1   0     2076.86     2173.44     44.31 o 
   5  -1   0     1639.80     1580.97     69.72 o 
   7  -1   0     1745.61     1806.01     38.01 o 
   9  -1   0      710.02      786.83     14.28 o 
  11  -1   0      294.75      317.53      9.27 o 
  13  -1   0      166.89      183.90      8.88 o 
  15  -1   0      221.16      222.92      9.25 o 
  17  -1   0      757.09      777.74     13.86 o 
  19  -1   0      188.03      193.67      4.87 o 
   2   0   0     3787.21     3772.12    125.03 o 
   4   0   0      268.56      243.93      9.71 o 
   6   0   0      145.70      113.40      3.02 o 
   8   0   0       81.12      102.39      4.63 o 
  10   0   0        2.38        1.65      1.05 o 
  12   0   0        9.70        3.34      2.32 o 
  14   0   0       37.08       34.96      2.83 o 
  16   0   0      418.66      397.11     10.07 o 
  18   0   0     1002.99      988.20     24.24 o 
  20   0   0      103.55      112.40      3.95 o 
   1   1   0    14646.84    14174.92    457.69 o 
   3   1   0     2082.86     2170.74     62.65 o 
   5   1   0     1646.09     1647.55     41.29 o 
  13   1   0      163.00      169.93     12.86 o 
  15   1   0      222.95      221.94      6.66 o 
  17   1   0      758.03      786.48     27.79 o 
  19   1   0      188.26      202.93      5.30 o 
   2   2   0     1138.77     1133.28     38.59 o 
   4   2   0     2289.55     2110.66     73.58 o 
  12   2   0      173.22      190.38      8.75 o 
  14   2   0      315.96      316.44     11.83 o 
  16   2   0      488.37      516.60     16.47 o 
  18   2   0       28.11       33.96      4.12 o 
  13   3   0      381.63      366.61     14.66 o 
  15   3   0      130.64      144.07      7.20 o 
  17   3   0      144.75      130.95      5.66 o 
  14   4   0      223.02      209.42      9.78 o 
  16   4   0      128.02      124.01      5.92 o 
  13   5   0      183.42      163.63      8.49 o 
  15   5   0      314.39      315.93     11.06 o 
  12   6   0       33.67       33.96      3.34 o 
  -7  -7   1       59.60       54.28      2.33 o 
  -5  -7   1      250.97      257.88      7.97 o 
  -3  -7   1       31.01       33.33      1.62 o 
   1  -7   1      226.19      226.97      9.13 o 
   3  -7   1      224.07      224.56      5.76 o 
   5  -7   1      194.44      173.40      5.92 o 
   7  -7   1      192.66      187.04      6.17 o 
 -12  -6   1      248.22      258.89      9.78 o 
 -10  -6   1      168.31      157.60      6.03 o 
  -8  -6   1      282.88      276.03      6.51 o 
  -6  -6   1      190.09      176.66      4.88 o 
  -4  -6   1      124.22      132.70      4.90 o 
  -2  -6   1       73.47       71.91      1.94 o 
   0  -6   1      173.34      172.05      3.30 o 
   2  -6   1      908.86      905.50     16.11 o 
   4  -6   1     1331.60     1396.90     23.84 o 
   6  -6   1      285.15      257.91      6.20 o 
   8  -6   1        6.70        6.21      1.24 o 
  10  -6   1      252.97      271.34      7.03 o 
 -15  -5   1       35.36       30.14      2.66 o 
 -13  -5   1      355.86      380.30     10.87 o 
 -11  -5   1       71.42       87.90      4.04 o 
  -9  -5   1      298.60      313.87      6.61 o 
  -7  -5   1      958.26      998.25     15.95 o 
  -5  -5   1       28.08       36.23      2.46 o 
  -3  -5   1      711.01      684.50     17.13 o 
  -1  -5   1      240.91      222.61     16.59 o 
   1  -5   1      186.26      194.29      9.00 o 
   3  -5   1      212.18      169.25      4.30 o 
   5  -5   1      908.72      880.54     13.08 o 
   7  -5   1      771.42      762.67     12.79 o 
   9  -5   1      337.52      333.80      5.52 o 
  11  -5   1      212.97      238.41      5.26 o 
  13  -5   1       22.42       19.89      1.66 o 
 -18  -4   1       44.11       43.48      2.32 o 
 -16  -4   1       21.25       24.86      1.88 o 
 -14  -4   1     1180.43     1198.97     20.93 o 
 -12  -4   1      112.88      105.08      3.68 o 
 -10  -4   1       38.47       37.07      1.85 o 
  -8  -4   1     1278.52     1257.64     25.57 o 
  -6  -4   1      141.62      120.66      6.95 o 
  -4  -4   1       82.67       70.24      5.15 o 
  -2  -4   1      675.30      634.30     20.55 o 
   0  -4   1      194.48      212.03     17.49 o 
   2  -4   1      123.07      136.53      5.53 o 
   4  -4   1     2146.27     2152.08     42.61 o 
   6  -4   1      117.97      115.54      8.14 o 
   8  -4   1      297.29      260.89      5.79 o 
  10  -4   1       23.15       24.73      2.71 o 
  12  -4   1      407.48      371.09      7.38 o 
  14  -4   1      346.12      360.43      8.61 o 
  16  -4   1      139.11      130.21      3.76 o 
 -19  -3   1       66.37       74.81      2.89 o 
 -17  -3   1      366.43      364.03      9.12 o 
 -15  -3   1       85.81       90.77      3.12 o 
 -13  -3   1     1041.69     1007.92     15.50 o 
 -11  -3   1       50.54       54.69      2.92 o 
  -9  -3   1      358.45      336.76      7.71 o 
  -7  -3   1      770.12      746.81     33.70 o 
  -5  -3   1     3618.36     3606.37     93.29 o 
  -3  -3   1     4412.92     4424.35     94.15 o 
  -1  -3   1     1509.44     1540.49     34.02 o 
   1  -3   1     1113.23     1204.62     27.14 o 
   3  -3   1      202.32      210.82     12.35 o 
   5  -3   1      246.55      231.38      6.93 o 
   7  -3   1      350.28      336.74     11.96 o 
   9  -3   1      677.43      760.82     21.92 o 
  11  -3   1      209.97      217.47      8.93 o 
  13  -3   1       95.99       96.35      3.75 o 
  15  -3   1      702.52      673.40     19.19 o 
  17  -3   1       48.05       51.32      2.83 o 
 -20  -2   1       13.63       12.09      2.06 o 
 -18  -2   1      223.56      214.69      4.20 o 
 -16  -2   1      581.33      572.37      9.11 o 
 -14  -2   1      479.89      445.55      7.47 o 
 -12  -2   1       36.43       36.53      4.37 o 
 -10  -2   1      748.50      680.90     14.56 o 
  -8  -2   1     2057.87     2176.55     41.57 o 
  -6  -2   1     3038.16     3067.91     79.66 o 
  -4  -2   1     8069.71     8019.78    307.24 o 
  -2  -2   1      240.06      247.05      6.82 o 
   0  -2   1     1584.47     1616.54     27.74 o 
   2  -2   1      469.52      537.34     12.47 o 
   4  -2   1     1473.78     1504.48     39.01 o 
   6  -2   1      400.65      426.40     13.37 o 
   8  -2   1     1977.90     2015.91     42.91 o 
  10  -2   1      896.87      912.45     18.77 o 
  12  -2   1      132.30      139.84      4.67 o 
  14  -2   1      147.79      138.35      3.80 o 
  16  -2   1      199.41      204.59      4.53 o 
  18  -2   1      375.01      385.71      8.50 o 
 -19  -1   1     1110.07     1148.80     20.89 o 
 -17  -1   1      106.55      116.36      5.38 o 
 -15  -1   1       78.35       80.20      5.64 o 
 -13  -1   1      626.22      624.77     17.24 o 
 -11  -1   1     2188.98     2291.05     51.11 o 
  -9  -1   1      298.02      354.35      7.11 o 
  -7  -1   1      493.79      475.65     12.29 o 
  -5  -1   1     3260.04     3330.94    121.77 o 
  -3  -1   1     3315.57     3250.57     74.60 o 
  -1  -1   1     1716.69     1627.67     45.15 o 
   1  -1   1    10429.74     9617.99    172.31 o 
   3  -1   1    11135.13    10934.07    400.57 o 
   5  -1   1     6220.34     6141.12    125.60 o 
   7  -1   1      769.01      811.48     22.74 o 
   9  -1   1       52.90       54.02      2.59 o 
  11  -1   1      654.31      628.50     16.98 o 
  13  -1   1       36.96       35.13      2.52 o 
  15  -1   1      371.02      380.54      8.12 o 
  17  -1   1       34.82       31.20      2.40 o 
  19  -1   1      564.71      590.18     17.75 o 
 -20   0   1      420.52      447.25     19.68 o 
 -18   0   1     1012.45     1040.08     22.39 o 
 -16   0   1       85.84       90.60      4.30 o 
 -14   0   1      280.29      238.49     13.12 o 
 -12   0   1      758.07      870.87     33.96 o 
 -10   0   1      193.84      195.08      6.12 o 
  -8   0   1      892.28     1024.20     20.35 o 
  -6   0   1     1888.51     1909.07     36.15 o 
  -4   0   1     2091.16     2126.63     51.60 o 
  -2   0   1      180.57      170.40      4.19 o 
   0   0   1     5685.52     5267.64    111.27 o 
   2   0   1      856.41      778.45     29.84 o 
   4   0   1     5486.23     5578.20    266.15 o 
   6   0   1      486.74      483.06     10.06 o 
   8   0   1       19.62       15.95      2.06 o 
  10   0   1       14.74       36.28      4.37 o 
  12   0   1       28.68       23.71      2.05 o 
  14   0   1      181.40      167.26      6.38 o 
  16   0   1      108.40      101.16      6.38 o 
  18   0   1       19.62       23.91      2.60 o 
 -19   1   1     1096.86     1151.50     39.55 o 
 -17   1   1      108.63      120.50      5.86 o 
 -15   1   1       78.79       78.88      4.33 o 
 -13   1   1      621.49      576.03     25.98 o 
 -11   1   1     2181.24     2394.17     83.61 o 
  -7   1   1      494.21      475.00     12.61 o 
  -5   1   1     3239.16     3384.46     75.06 o 
  -3   1   1     3334.79     3025.26     87.22 o 
   1   1   1    10419.37    10083.78    323.13 o 
   3   1   1    11133.00    10438.35    174.88 o 
   5   1   1     6197.33     6209.65    130.44 o 
  13   1   1       36.03       34.08      2.46 o 
  15   1   1      376.33      388.87      7.73 o 
  17   1   1       35.80       29.47      3.99 o 
  19   1   1      561.29      602.27     20.32 o 
 -20   2   1       13.21       11.96      1.54 o 
 -18   2   1      227.78      228.72      8.06 o 
 -16   2   1      581.99      587.61     18.52 o 
 -14   2   1      473.98      460.55     12.70 o 
 -12   2   1       36.54       39.62      5.92 o 
  -6   2   1     3042.07     3088.81    117.83 o 
  -4   2   1     8065.00     7903.66    264.48 o 
  -2   2   1      237.62      249.55      8.75 o 
   0   2   1     1581.16     1677.67     55.57 o 
   2   2   1      472.27      513.52     19.04 o 
   4   2   1     1473.60     1377.69     49.91 o 
   6   2   1      397.39      425.53     16.47 o 
  12   2   1      131.54      130.44      6.95 o 
  14   2   1      146.66      140.21      6.95 o 
  16   2   1      197.11      200.57      4.83 o 
  18   2   1      381.64      415.49     14.92 o 
 -19   3   1       67.06       72.55      5.15 o 
 -17   3   1      367.54      389.51     12.86 o 
 -15   3   1       87.40       88.82      4.32 o 
 -13   3   1     1041.19      997.70     31.90 o 
  13   3   1       96.57       90.05      5.92 o 
  15   3   1      701.82      651.16     20.84 o 
  17   3   1       48.41       50.43      2.83 o 
 -16   4   1       22.55       19.66      3.99 o 
 -14   4   1     1183.10     1189.88     36.79 o 
  14   4   1      343.95      360.94      9.37 o 
  16   4   1      136.68      128.89      5.40 o 
 -15   5   1       35.94       35.76      3.60 o 
 -13   5   1      355.45      357.35     14.15 o 
  13   5   1       22.42       16.47      2.83 o 
 -12   6   1      245.32      267.56     10.29 o 
  -9  -7   2      233.48      220.96      5.38 o 
  -7  -7   2      161.87      172.54      4.64 o 
  -5  -7   2       24.32       27.22      2.11 o 
  -3  -7   2      142.51      163.92     12.86 o 
  -1  -7   2      207.37      219.40      6.70 o 
   1  -7   2       94.09      111.85      4.24 o 
   3  -7   2      130.10      139.20      4.09 o 
   5  -7   2      217.30      215.08      6.69 o 
 -12  -6   2      144.31      144.26     11.45 o 
 -10  -6   2       71.75       70.44      3.46 o 
  -8  -6   2       77.49       80.97      4.75 o 
  -6  -6   2      147.62      148.24      5.23 o 
  -4  -6   2      291.24      300.86      6.83 o 
  -2  -6   2      490.70      484.54      7.11 o 
   0  -6   2      255.12      263.91      4.80 o 
   2  -6   2       14.28       17.06      1.85 o 
   4  -6   2      365.12      364.34      9.15 o 
   6  -6   2      354.02      339.85      8.97 o 
   8  -6   2      105.65       86.12      3.03 o 
  10  -6   2      200.69      214.26      5.60 o 
 -15  -5   2       84.50       78.02      4.13 o 
 -13  -5   2      386.24      409.08     11.68 o 
 -11  -5   2       74.05       70.47      5.51 o 
  -9  -5   2       18.43       16.80      1.67 o 
  -7  -5   2      404.60      401.97      7.66 o 
  -5  -5   2      185.91      214.10      5.90 o 
  -3  -5   2      931.56      902.07     17.82 o 
  -1  -5   2       18.99       12.06      1.93 o 
   1  -5   2      168.65      158.71      5.22 o 
   3  -5   2       72.02       69.12      2.55 o 
   5  -5   2      331.98      337.51      5.59 o 
   7  -5   2      239.34      238.42      5.03 o 
   9  -5   2      288.10      265.81      5.37 o 
  11  -5   2      201.07      206.71      4.76 o 
  13  -5   2       17.92       18.47      2.83 o 
 -18  -4   2       39.32       39.58      2.70 o 
 -16  -4   2      146.44      154.58      4.31 o 
 -14  -4   2     2028.28     2016.37     33.49 o 
 -12  -4   2      886.88      867.21     15.80 o 
 -10  -4   2      374.75      356.76      8.87 o 
  -8  -4   2      580.72      516.04     14.26 o 
  -6  -4   2      445.72      451.77     17.49 o 
  -4  -4   2     1085.66     1085.95     36.28 o 
  -2  -4   2      680.45      623.12     17.16 o 
   0  -4   2      363.35      359.84     10.80 o 
   2  -4   2       22.94       19.86      2.03 o 
   4  -4   2     1738.03     1723.13     29.43 o 
   6  -4   2       53.99       66.97      3.45 o 
   8  -4   2      815.84      757.69     19.30 o 
  10  -4   2      142.39      124.92      5.55 o 
  12  -4   2      111.94      106.20      3.56 o 
  14  -4   2      856.76      819.44     14.67 o 
 -19  -3   2       18.46       18.18      1.79 o 
 -17  -3   2      202.38      209.60      6.11 o 
 -15  -3   2      429.44      424.02      8.29 o 
 -13  -3   2      439.42      433.33      8.25 o 
  -9  -3   2       78.79       85.21      3.31 o 
  -7  -3   2     1103.77     1106.02     24.70 o 
  -5  -3   2       12.26       37.74      3.60 o 
  -3  -3   2      173.06      194.25      5.87 o 
  -1  -3   2     1129.70     1182.42     26.74 o 
   1  -3   2     1662.44     1798.86     47.84 o 
   3  -3   2      525.44      581.85     13.96 o 
   5  -3   2     1243.76     1349.69     43.23 o 
   7  -3   2     1387.35     1420.17     37.38 o 
   9  -3   2       24.98       26.11      1.91 o 
  11  -3   2      268.14      217.08     18.65 o 
  13  -3   2       90.80       82.82      3.44 o 
  15  -3   2      178.50      194.35      5.81 o 
  17  -3   2       10.62       10.60      2.83 o 
 -20  -2   2        1.51        1.05      0.77 o 
 -18  -2   2      191.72      194.67      4.02 o 
 -16  -2   2      759.96      772.65     10.61 o 
 -14  -2   2      123.05      124.60      7.13 o 
 -12  -2   2       21.00       20.61      2.32 o 
 -10  -2   2     2140.12     2139.87     65.46 o 
  -8  -2   2      723.65      760.58     18.84 o 
  -6  -2   2     1007.80     1049.89     18.02 o 
  -4  -2   2     2309.68     2187.76     45.42 o 
  -2  -2   2     3384.19     3303.89     90.20 o 
   0  -2   2      277.77      267.29      9.10 o 
   2  -2   2     4599.99     4595.47    122.20 o 
   4  -2   2      447.14      536.97     15.75 o 
   6  -2   2     3300.43     3380.92     69.81 o 
   8  -2   2     2369.17     2301.89     57.93 o 
  10  -2   2      665.00      640.36     11.86 o 
  12  -2   2      275.89      278.82      5.95 o 
  14  -2   2        8.95        7.63      1.34 o 
  16  -2   2       86.36       83.81      2.89 o 
  18  -2   2       91.19       81.56      4.12 o 
 -21  -1   2        1.32        0.82      0.99 o 
 -19  -1   2      118.63      119.33      4.79 o 
 -17  -1   2      259.34      258.46      7.69 o 
 -15  -1   2     1285.99     1257.91     41.48 o 
 -13  -1   2      604.48      632.98     29.97 o 
 -11  -1   2      721.73      785.31     14.51 o 
  -9  -1   2       82.36       77.84      2.76 o 
  -7  -1   2      194.52      214.41      4.39 o 
  -5  -1   2     8082.97     7725.55    127.56 o 
  -3  -1   2     8958.61     8373.66    162.22 o 
  -1  -1   2     1426.09     1367.26     44.85 o 
   1  -1   2    25986.33    25432.66    664.91 o 
   3  -1   2     1812.30     1663.82     42.66 o 
   5  -1   2     5180.27     5314.62    134.14 o 
   7  -1   2      318.08      265.22     23.54 o 
   9  -1   2      267.39      262.07      6.74 o 
  11  -1   2      992.81      976.20     41.42 o 
  13  -1   2       35.85       37.84      2.64 o 
  15  -1   2       29.42       27.62      2.49 o 
  17  -1   2      408.98      434.58     10.99 o 
 -20   0   2      529.75      560.10     14.97 o 
 -18   0   2      188.14      207.31      5.45 o 
 -16   0   2       11.36       11.36      1.85 o 
 -14   0   2      220.47      229.49     12.61 o 
 -12   0   2       10.23       22.13      3.86 o 
 -10   0   2     1298.00     1240.86     24.66 o 
  -8   0   2     1202.49     1322.28     25.81 o 
  -6   0   2     7034.23     7163.88    177.88 o 
  -4   0   2     3416.28     3326.74     95.45 o 
  -2   0   2     5523.33     5043.05    190.90 o 
   0   0   2     1264.43     1162.24     33.69 o 
   2   0   2    11312.22    10989.63    276.68 o 
   4   0   2     2512.94     2582.08     88.37 o 
   6   0   2     4122.19     4042.23     73.50 o 
   8   0   2      965.19     1002.24     23.36 o 
  10   0   2      683.13      692.32     27.79 o 
  12   0   2       79.41       86.37      3.00 o 
  14   0   2     1006.06     1047.13     22.05 o 
  16   0   2      114.79      119.82      3.73 o 
  18   0   2        2.14        2.40      2.83 o 
 -21   1   2        1.37       -0.32      2.57 o 
 -19   1   2      118.53      123.21      4.48 o 
 -17   1   2      261.37      255.73     12.09 o 
 -15   1   2     1284.95     1246.00     42.44 o 
 -13   1   2      603.85      646.52     27.01 o 
 -11   1   2      729.83      824.04     31.39 o 
  -9   1   2       83.00       83.87      5.92 o 
  -7   1   2      189.48      200.36      6.04 o 
  -5   1   2     8111.85     7847.56    171.40 o 
  -1   1   2     1443.14     1375.63     45.79 o 
   1   1   2    26027.19    24402.28   1166.47 o 
   3   1   2     1823.11     1590.42     49.91 o 
   5   1   2     5161.29     5147.24    175.97 o 
  11   1   2      992.14      958.60     28.81 o 
  13   1   2       38.03       37.45      2.48 o 
  15   1   2       29.26       30.44      2.75 o 
  17   1   2      408.53      440.96     15.95 o 
 -20   2   2        1.37        2.70      1.27 o 
 -18   2   2      190.48      196.00      9.26 o 
 -16   2   2      758.27      787.45     17.45 o 
 -14   2   2      125.35      118.60      4.67 o 
 -12   2   2       20.99       25.98      4.63 o 
  -6   2   2      987.36     1077.71     42.45 o 
   0   2   2      277.63      262.42     10.55 o 
   2   2   2     4617.19     4395.49    151.28 o 
   4   2   2      449.71      513.00     19.81 o 
   6   2   2     3299.62     3367.69    114.49 o 
  12   2   2      274.90      267.05     10.81 o 
  14   2   2        9.79       10.65      1.71 o 
  16   2   2       85.83       80.78      6.17 o 
  18   2   2       91.05       92.02      3.44 o 
 -19   3   2       18.47       16.25      2.44 o 
 -17   3   2      202.74      203.06      6.26 o 
 -15   3   2      431.60      434.69     11.26 o 
 -13   3   2      438.10      430.64     12.92 o 
  -1   3   2     1127.44     1191.68     41.68 o 
  13   3   2       87.66       85.93      5.66 o 
  15   3   2      177.36      188.98      6.23 o 
  17   3   2       10.28       12.61      2.32 o 
 -18   4   2       37.87       35.14      2.16 o 
 -16   4   2      144.50      154.11      5.35 o 
 -14   4   2     2030.52     2039.91     59.17 o 
  14   4   2      864.13      818.64     24.70 o 
 -15   5   2       82.18       72.81      5.40 o 
 -13   5   2      382.73      403.15     15.44 o 
  13   5   2       17.85       18.78      2.83 o 
 -12   6   2      143.89      141.24      7.20 o 
  -9  -7   3       48.98       50.39      2.23 o 
  -7  -7   3       69.19       73.18      3.34 o 
  -5  -7   3      310.38      327.57      7.96 o 
  -3  -7   3        2.25        2.97      1.41 o 
  -1  -7   3      143.93      131.99      4.80 o 
   1  -7   3      476.29      488.10      8.74 o 
   3  -7   3      103.17      108.31      4.12 o 
 -14  -6   3       22.00       20.32      2.57 o 
 -12  -6   3       45.96       41.75      2.93 o 
 -10  -6   3      157.72      150.48      4.35 o 
  -8  -6   3      341.66      325.43      7.30 o 
  -6  -6   3      211.74      191.93      5.19 o 
  -4  -6   3      600.55      598.69     14.48 o 
  -2  -6   3     1440.12     1513.95     19.42 o 
   0  -6   3      360.03      390.21      6.54 o 
   2  -6   3      173.11      178.54      4.82 o 
   4  -6   3      338.69      353.91      6.81 o 
   6  -6   3       64.83       69.85      3.55 o 
   8  -6   3      109.08      113.39      3.88 o 
 -17  -5   3       28.43       23.46      2.04 o 
 -15  -5   3      314.91      336.00     12.61 o 
 -13  -5   3       45.85       36.36      2.65 o 
 -11  -5   3      463.38      437.97      8.65 o 
  -9  -5   3     1011.64     1021.10     16.31 o 
  -7  -5   3      228.98      221.19      5.02 o 
  -5  -5   3      406.76      400.63      8.47 o 
  -3  -5   3     1197.14     1130.55     15.59 o 
  -1  -5   3       43.41       48.46      2.73 o 
   1  -5   3      853.88      906.63     12.52 o 
   3  -5   3      631.35      666.08     10.26 o 
   5  -5   3      234.17      212.83      4.14 o 
   7  -5   3      240.84      238.84      4.49 o 
   9  -5   3      475.29      516.69     12.74 o 
  11  -5   3      528.70      519.19      9.42 o 
 -18  -4   3        3.52        3.53      1.19 o 
 -16  -4   3       57.50       64.32      2.84 o 
 -14  -4   3      901.65      923.71     16.83 o 
 -12  -4   3      135.71      128.34      3.58 o 
 -10  -4   3      600.01      622.53     14.15 o 
  -8  -4   3      188.13      191.94      7.17 o 
  -6  -4   3       60.96       50.17      4.89 o 
  -4  -4   3      264.24      250.69      8.89 o 
  -2  -4   3      926.20      951.46     25.60 o 
   0  -4   3       29.13       20.65      2.07 o 
   2  -4   3      499.05      446.47     10.95 o 
   4  -4   3      418.95      323.20      7.56 o 
   6  -4   3      652.51      636.14      9.80 o 
   8  -4   3      148.58      128.37      4.98 o 
  10  -4   3      387.95      354.93      7.70 o 
  12  -4   3      613.28      576.95     10.15 o 
  14  -4   3      562.51      555.02     10.21 o 
 -19  -3   3      202.44      191.93      7.20 o 
 -17  -3   3      147.25      152.13      4.99 o 
 -15  -3   3      297.75      296.75      6.02 o 
 -13  -3   3      242.59      224.64      4.67 o 
  -9  -3   3      445.41      470.55     14.41 o 
  -7  -3   3      846.74      930.54     51.24 o 
  -5  -3   3      954.97      849.32     23.99 o 
  -3  -3   3      221.50      226.30      8.03 o 
  -1  -3   3     2226.77     2303.83     50.24 o 
   1  -3   3      269.42      247.83      7.07 o 
   3  -3   3      168.88      177.89      5.86 o 
   5  -3   3      858.29      892.94     24.65 o 
   7  -3   3      319.34      307.09     13.85 o 
   9  -3   3       23.43       20.18      1.51 o 
  11  -3   3       88.69       81.92      3.55 o 
  13  -3   3      337.53      345.61      6.59 o 
  15  -3   3      177.13      185.46      5.38 o 
 -20  -2   3        6.27        4.53      1.28 o 
 -18  -2   3      598.29      623.76     10.34 o 
 -16  -2   3      800.52      781.83     12.56 o 
 -14  -2   3      111.48       99.31      7.85 o 
 -12  -2   3       24.47       22.64      2.57 o 
 -10  -2   3      119.01      113.66      4.27 o 
  -8  -2   3     2069.13     2176.04     41.60 o 
  -6  -2   3     1785.52     1849.28     30.90 o 
  -4  -2   3     5370.58     5522.95    102.10 o 
  -2  -2   3      540.92      517.94     12.26 o 
   0  -2   3      265.88      307.50      7.78 o 
   2  -2   3      964.96     1068.15     39.75 o 
   4  -2   3     1184.02     1318.70     42.84 o 
   6  -2   3      170.08      190.91      7.28 o 
   8  -2   3      371.86      367.24     12.28 o 
  10  -2   3      481.71      451.22      7.83 o 
  12  -2   3      135.99      123.67      3.20 o 
  14  -2   3      268.19      273.47      5.59 o 
  16  -2   3        2.23        3.35      1.46 o 
 -21  -1   3      739.99      787.53     17.18 o 
 -19  -1   3      897.29      926.20     16.97 o 
 -17  -1   3      632.20      604.58     13.99 o 
 -15  -1   3      438.16      431.37     13.36 o 
 -13  -1   3      170.69      168.58      5.00 o 
 -11  -1   3      465.79      460.07     10.50 o 
  -9  -1   3      828.77      879.28     17.74 o 
  -7  -1   3     1603.37     1686.49     31.93 o 
  -5  -1   3    10534.65    10211.90    219.58 o 
  -3  -1   3     2930.33     2982.98     88.80 o 
  -1  -1   3     3370.88     3620.59     73.62 o 
   1  -1   3    19244.12    18574.90    467.65 o 
   3  -1   3     2123.65     2015.97     44.09 o 
   5  -1   3     1330.43     1436.35     50.68 o 
   7  -1   3      277.42      316.13     10.28 o 
   9  -1   3      433.70      450.30     10.53 o 
  11  -1   3       61.16       56.08      4.64 o 
  13  -1   3     1222.91     1195.24     19.97 o 
  15  -1   3      617.11      600.08     12.77 o 
  17  -1   3       43.50       48.63      2.60 o 
 -22   0   3      322.89      342.69     12.86 o 
 -20   0   3      719.12      742.55     25.08 o 
 -18   0   3      699.44      698.15     14.77 o 
 -16   0   3      165.64      162.52      5.75 o 
 -14   0   3     1345.68     1358.40     51.20 o 
 -12   0   3     1497.49     1610.04     36.59 o 
 -10   0   3     2776.26     3175.36     60.08 o 
  -8   0   3      125.00      116.63      4.41 o 
  -6   0   3    14821.75    15193.93    336.19 o 
  -4   0   3      333.85      316.08      7.92 o 
  -2   0   3    13556.49    12805.57    319.12 o 
   0   0   3    20415.40    20702.95    685.63 o 
   2   0   3    11605.28    11273.90    226.24 o 
   4   0   3       17.08       14.26      2.32 o 
   6   0   3      145.00      150.05     13.64 o 
   8   0   3      492.17      544.15     12.09 o 
  10   0   3     1221.15     1292.99     33.15 o 
  12   0   3       46.08       48.85      3.95 o 
  14   0   3     1088.33     1149.80     23.64 o 
  16   0   3      386.82      420.13     18.01 o 
 -21   1   3      738.26      753.05     30.32 o 
 -19   1   3      893.11      912.67     19.25 o 
 -17   1   3      630.80      609.54     23.15 o 
 -15   1   3      436.65      425.60      9.33 o 
 -13   1   3      166.97      159.25     10.03 o 
 -11   1   3      464.03      482.13     20.07 o 
  -9   1   3      816.16      890.49     24.64 o 
  -7   1   3     1603.36     1651.03     32.05 o 
  -5   1   3    10516.46    10042.25    257.14 o 
  -1   1   3     3354.25     3368.29    181.25 o 
   1   1   3    19237.57    18365.37    613.34 o 
   3   1   3     2121.40     2056.89     69.46 o 
   5   1   3     1334.60     1367.66     49.40 o 
  11   1   3       62.55       63.86      3.18 o 
  13   1   3     1224.47     1210.09     20.28 o 
  15   1   3      612.88      603.07     15.83 o 
  17   1   3       43.64       51.57      2.30 o 
 -20   2   3        6.31        7.72      1.64 o 
 -18   2   3      592.68      628.46     14.96 o 
 -16   2   3      799.29      761.36     17.45 o 
 -14   2   3      109.35       96.87      4.52 o 
 -12   2   3       24.45       27.53      4.63 o 
 -10   2   3      119.13      126.32      7.98 o 
  -8   2   3     2073.94     2244.96     85.41 o 
  -6   2   3     1781.21     1870.63     72.55 o 
   0   2   3      268.80      303.07     12.35 o 
   2   2   3      960.55     1007.99     36.79 o 
   4   2   3     1172.26     1301.80     46.31 o 
  10   2   3      478.00      429.39     15.69 o 
  12   2   3      136.15      135.67      5.37 o 
  14   2   3      265.43      272.82      6.83 o 
  16   2   3        2.35       -0.26      1.80 o 
 -19   3   3      204.60      192.94      5.49 o 
 -17   3   3      148.85      155.87      5.49 o 
 -15   3   3      294.79      283.13      8.45 o 
 -13   3   3      241.27      234.44      8.47 o 
 -11   3   3      555.02      556.74     24.18 o 
  -7   3   3      848.60      933.90     38.85 o 
  -1   3   3     2236.28     2328.57     78.98 o 
   1   3   3      266.09      245.44     10.81 o 
  13   3   3      339.56      345.78     16.34 o 
  15   3   3      178.07      190.12      6.95 o 
 -18   4   3        3.48        1.94      1.09 o 
 -16   4   3       58.62       62.64      3.70 o 
 -14   4   3      906.03      969.14     30.36 o 
  10   4   3      395.10      365.33     16.72 o 
  12   4   3      618.66      605.10     23.67 o 
  14   4   3      567.43      558.54     16.98 o 
 -17   5   3       28.62       25.73      2.83 o 
 -15   5   3      317.94      319.53     12.61 o 
 -13   5   3       48.83       45.79      5.15 o 
 -14   6   3       22.99       21.35      2.83 o 
 -12   6   3       46.05       45.28      4.37 o 
 -10   6   3      155.48      154.62      8.23 o 
  -9  -7   4      116.13      142.67      4.02 o 
  -7  -7   4      357.06      332.71      7.54 o 
  -5  -7   4       74.21       59.59      2.38 o 
  -3  -7   4       49.94       52.48      4.12 o 
  -1  -7   4       53.67       57.21      3.03 o 
   1  -7   4       30.50       38.33      2.06 o 
   3  -7   4      172.18      163.11      5.40 o 
 -14  -6   4        1.96        5.40      1.80 o 
 -12  -6   4       53.25       55.16      2.75 o 
 -10  -6   4       43.70       49.84      2.93 o 
  -8  -6   4      577.24      565.31     11.04 o 
  -6  -6   4      272.92      282.56      6.58 o 
  -4  -6   4      634.11      660.14      9.27 o 
  -2  -6   4       37.61       34.05      1.69 o 
   0  -6   4      107.11      107.11      5.96 o 
   2  -6   4        0.73        1.33      0.95 o 
   4  -6   4      363.38      354.84      6.73 o 
   6  -6   4       66.15       62.99      2.38 o 
   8  -6   4      432.75      414.47     12.35 o 
 -17  -5   4       22.77       35.84      4.12 o 
 -15  -5   4      199.05      182.34      7.59 o 
 -13  -5   4      160.68      137.70      4.72 o 
 -11  -5   4       75.30       70.52      5.01 o 
  -9  -5   4      758.83      737.20     13.29 o 
  -7  -5   4      626.91      606.48     10.35 o 
  -5  -5   4      744.18      710.05      9.21 o 
  -3  -5   4      309.52      311.28      4.82 o 
  -1  -5   4      600.64      632.30      9.30 o 
   1  -5   4      475.03      479.33      7.46 o 
   3  -5   4      148.68      136.61      3.41 o 
   5  -5   4      836.40      841.71     11.53 o 
   7  -5   4      565.40      554.87      8.84 o 
   9  -5   4      138.64      135.41      4.31 o 
  11  -5   4       36.42       35.04      1.45 o 
 -18  -4   4      147.12      156.30      4.07 o 
 -16  -4   4      180.34      187.56      4.99 o 
 -14  -4   4      547.56      499.57     10.14 o 
 -12  -4   4     2135.56     2064.85     30.31 o 
 -10  -4   4      689.17      620.05     13.26 o 
  -8  -4   4       82.12       82.87      4.75 o 
  -6  -4   4        3.45       10.03      7.85 o 
  -4  -4   4      319.47      284.57      8.73 o 
  -2  -4   4      111.44      110.51      3.52 o 
   0  -4   4      340.19      323.11      8.69 o 
   2  -4   4      455.41      463.71     14.59 o 
   4  -4   4      428.11      407.42      9.13 o 
   6  -4   4      525.35      528.04     10.47 o 
   8  -4   4       88.49       77.66      5.61 o 
  10  -4   4      207.58      201.16      5.16 o 
  12  -4   4       84.79       94.17      3.27 o 
 -21  -3   4      135.78      142.79      5.40 o 
 -19  -3   4       21.07       16.47      2.32 o 
 -17  -3   4       27.20       33.33      2.23 o 
 -15  -3   4      148.84      145.50      3.97 o 
 -13  -3   4     2491.18     2389.80     65.60 o 
 -11  -3   4      514.56      461.28     11.35 o 
  -9  -3   4      118.25      134.30      5.15 o 
  -7  -3   4     1603.19     1761.78     40.15 o 
  -5  -3   4      635.70      633.37     24.31 o 
  -3  -3   4     2819.55     3002.43     55.25 o 
  -1  -3   4      653.66      643.15     15.25 o 
   1  -3   4     1193.53     1160.68     25.84 o 
   3  -3   4     1284.15     1260.79     28.08 o 
   5  -3   4      920.50      831.84     23.55 o 
   7  -3   4      221.40      208.96      6.21 o 
   9  -3   4     1608.56     1572.01     29.21 o 
  11  -3   4      219.08      215.08      5.57 o 
  13  -3   4       54.06       46.84      2.64 o 
  15  -3   4       23.71       21.41      1.72 o 
 -22  -2   4      121.64      114.74      5.15 o 
 -20  -2   4      185.11      186.68      5.00 o 
 -18  -2   4      219.47      223.51      4.92 o 
 -16  -2   4      792.45      791.97     12.71 o 
 -14  -2   4      400.27      391.89     10.29 o 
 -12  -2   4      291.20      303.07     11.06 o 
 -10  -2   4      405.96      440.80     11.99 o 
  -8  -2   4      115.10      120.08      3.46 o 
  -6  -2   4     1963.31     2208.23     41.36 o 
  -4  -2   4     1967.99     2020.65     57.11 o 
  -2  -2   4      531.38      599.79     14.11 o 
   0  -2   4      248.68      250.03      8.42 o 
   2  -2   4        2.74        0.90      1.09 o 
   4  -2   4      708.10      768.18     17.81 o 
   6  -2   4     2104.08     2043.29     65.48 o 
   8  -2   4      773.47      755.79     13.75 o 
  10  -2   4      246.24      257.08      8.19 o 
  12  -2   4      140.71      144.71      3.41 o 
  14  -2   4       89.93       91.01      2.84 o 
  16  -2   4       73.86       59.22      4.50 o 
 -21  -1   4       17.07       17.47      1.70 o 
 -19  -1   4      659.38      652.09     13.51 o 
 -17  -1   4      193.79      186.19      6.21 o 
 -15  -1   4      242.74      238.86      7.18 o 
 -13  -1   4      314.98      296.37      6.79 o 
 -11  -1   4     2715.12     2849.42     61.82 o 
  -9  -1   4     6153.76     6583.95    122.94 o 
  -7  -1   4     6605.22     6744.22    123.50 o 
  -5  -1   4     7874.62     7849.72    194.87 o 
  -3  -1   4      978.00      917.79     23.76 o 
  -1  -1   4     3818.86     3842.26     68.70 o 
   1  -1   4     1989.44     2108.87     36.29 o 
   3  -1   4     1091.42     1070.62     23.93 o 
   5  -1   4      123.43      102.40      4.64 o 
   7  -1   4      357.92      363.72     11.73 o 
   9  -1   4      318.51      332.91     13.12 o 
  11  -1   4     1755.37     1739.17     24.81 o 
  13  -1   4      536.90      575.98     12.55 o 
  15  -1   4      209.57      224.38      9.90 o 
 -22   0   4       24.50       23.89      2.83 o 
 -20   0   4      192.80      202.77      5.12 o 
 -18   0   4      221.47      214.17      5.67 o 
 -16   0   4      234.35      219.51      6.85 o 
 -14   0   4     2655.66     2642.44     94.68 o 
 -12   0   4      217.06      212.89      6.86 o 
 -10   0   4     4346.27     4726.17     88.49 o 
  -8   0   4      217.29      229.67      5.56 o 
  -6   0   4     5374.14     5338.90     99.52 o 
  -4   0   4     2862.44     2702.48    118.60 o 
  -2   0   4      221.67      206.49      9.06 o 
   0   0   4    25517.99    24282.39    541.39 o 
   2   0   4      255.12      318.73      9.65 o 
   4   0   4     2238.06     2109.51     41.08 o 
   6   0   4       89.67       99.13      3.45 o 
   8   0   4      149.79      160.58      6.54 o 
  10   0   4     1065.08     1035.85     19.64 o 
  12   0   4       84.20       71.89      6.56 o 
  14   0   4      191.10      189.06      6.60 o 
  16   0   4       12.02        8.65      3.60 o 
 -21   1   4       17.39       23.37      2.43 o 
 -19   1   4      653.95      657.79     16.92 o 
 -17   1   4      191.97      182.62      7.75 o 
 -15   1   4      243.11      233.90      6.12 o 
 -13   1   4      313.84      315.16     14.92 o 
 -11   1   4     2721.50     2941.80    115.00 o 
  -9   1   4     6134.77     6674.10    168.09 o 
  -7   1   4     6602.33     6517.43    123.54 o 
  -5   1   4     7921.22     7766.08    197.76 o 
   1   1   4     1994.43     2100.88     71.78 o 
   3   1   4     1087.94     1049.67     38.33 o 
   5   1   4      122.68       99.56      6.43 o 
   9   1   4      313.41      314.98      7.87 o 
  11   1   4     1756.67     1778.27     28.81 o 
  13   1   4      538.09      557.01     13.27 o 
  15   1   4      214.04      243.64     10.29 o 
 -22   2   4      119.41      124.32      5.27 o 
 -20   2   4      190.70      183.17      6.54 o 
 -18   2   4      218.68      222.58      9.45 o 
 -16   2   4      795.76      762.75     17.63 o 
 -14   2   4      399.29      383.58     11.56 o 
 -12   2   4      292.89      325.71     15.44 o 
 -10   2   4      405.16      445.18     14.06 o 
  -8   2   4      117.85      126.27      5.16 o 
  -6   2   4     1959.06     2120.95     75.90 o 
  -2   2   4      535.39      601.50     22.64 o 
   0   2   4      255.00      257.01     11.06 o 
   2   2   4        2.31        1.03      1.29 o 
   4   2   4      708.79      783.39     29.33 o 
  10   2   4      241.16      259.67      8.36 o 
  12   2   4      141.32      145.75      4.83 o 
  14   2   4       88.62       95.87      3.15 o 
  16   2   4       75.25       68.95      4.12 o 
 -21   3   4      134.80      133.20      6.82 o 
 -19   3   4       20.95       21.01      3.73 o 
 -17   3   4       27.58       32.77      2.84 o 
 -15   3   4      148.81      159.77      8.75 o 
 -13   3   4     2495.83     2401.59     54.21 o 
 -11   3   4      512.16      463.86     20.58 o 
  -9   3   4      115.81      126.58      7.98 o 
  -7   3   4     1598.89     1809.14     71.26 o 
  -3   3   4     2820.85     3078.52    103.42 o 
  -1   3   4      644.61      660.67     24.96 o 
   1   3   4     1193.85     1184.74     42.19 o 
   9   3   4     1609.62     1589.68     56.34 o 
  11   3   4      221.16      212.00     17.75 o 
  13   3   4       53.95       45.78      3.60 o 
  15   3   4       23.42       20.84      3.09 o 
 -18   4   4      147.41      144.88      4.98 o 
 -16   4   4      183.84      180.35      9.26 o 
 -14   4   4      549.32      503.22     18.52 o 
   6   4   4      523.12      532.30     21.87 o 
   8   4   4       88.13       92.36      7.20 o 
  10   4   4      204.88      191.93     11.06 o 
  12   4   4       84.95       94.93      5.15 o 
 -17   5   4       23.37       22.31      2.00 o 
 -15   5   4      200.11      186.78      8.75 o 
 -13   5   4      159.86      144.59      8.23 o 
 -14   6   4        2.05        2.06      1.80 o 
 -12   6   4       53.64       62.00      5.15 o 
 -10   6   4       43.59       63.55      5.66 o 
  -9  -7   5       71.77       84.23      2.84 o 
  -7  -7   5       81.18       72.20      2.66 o 
  -5  -7   5       47.31       45.54      3.86 o 
  -3  -7   5      207.51      210.96      8.49 o 
   1  -7   5       58.94       57.01      4.37 o 
 -14  -6   5       15.20       17.75      2.57 o 
 -12  -6   5      344.92      343.04     10.53 o 
 -10  -6   5      240.22      262.05      6.83 o 
  -8  -6   5       12.46       14.02      1.55 o 
  -6  -6   5      255.03      250.28      6.01 o 
  -4  -6   5     1311.66     1348.13     19.68 o 
  -2  -6   5     1261.61     1345.06     18.92 o 
   0  -6   5       79.88       87.40      3.13 o 
   2  -6   5       99.46       97.17      4.93 o 
   4  -6   5      158.16      146.23      3.91 o 
   6  -6   5       54.11       43.61      2.36 o 
 -17  -5   5       10.85       12.40      1.85 o 
 -15  -5   5       22.00       14.12      2.23 o 
 -13  -5   5       74.86       67.08      3.60 o 
 -11  -5   5      546.22      525.10      9.54 o 
  -9  -5   5       38.80       35.95      2.18 o 
  -7  -5   5      134.28      137.98      2.77 o 
  -5  -5   5      223.37      252.71      4.25 o 
  -3  -5   5     1965.87     1975.32     23.06 o 
  -1  -5   5      590.56      594.95      8.93 o 
   1  -5   5      298.02      303.33      6.47 o 
   3  -5   5     1072.40     1081.78     15.67 o 
   5  -5   5       84.81       81.82      2.69 o 
   7  -5   5      168.47      185.35      4.55 o 
   9  -5   5       74.40       82.35      2.16 o 
 -20  -4   5       82.99       85.16      3.34 o 
 -18  -4   5        5.84        4.18      1.21 o 
 -16  -4   5      284.89      290.60      6.71 o 
 -14  -4   5     2531.85     2587.04     37.51 o 
 -12  -4   5      580.55      562.88      9.82 o 
 -10  -4   5     1198.44     1225.43     26.75 o 
  -8  -4   5      141.31      142.67      5.97 o 
  -6  -4   5      187.94      191.79      5.54 o 
  -4  -4   5      429.58      438.10      9.32 o 
  -2  -4   5      340.48      290.29      8.05 o 
   0  -4   5      225.79      231.51      5.88 o 
   2  -4   5      296.99      300.13      7.84 o 
   4  -4   5      834.72      789.12     11.47 o 
   6  -4   5       49.61       41.65      2.64 o 
   8  -4   5       16.58       16.04      1.86 o 
  10  -4   5      257.32      263.51      4.87 o 
  12  -4   5      277.30      282.40      5.97 o 
 -21  -3   5       34.21       40.13      3.09 o 
 -19  -3   5      320.40      320.05     10.81 o 
 -17  -3   5        9.44       10.24      1.48 o 
 -15  -3   5      605.46      603.95     12.91 o 
 -13  -3   5     3071.42     2738.43     57.21 o 
 -11  -3   5      474.98      452.99     11.17 o 
  -9  -3   5     1295.91     1350.16     49.14 o 
  -7  -3   5      658.57      740.74     17.01 o 
  -5  -3   5      659.82      800.93     18.41 o 
  -3  -3   5      709.65      706.76     35.12 o 
  -1  -3   5     2156.72     2245.25     63.01 o 
   1  -3   5      512.64      521.24     14.73 o 
   3  -3   5      171.05      150.62      5.14 o 
   5  -3   5        8.45       14.14      1.72 o 
   7  -3   5      223.78      234.21      5.71 o 
   9  -3   5       25.58       26.33      2.04 o 
  11  -3   5      579.87      560.85     11.15 o 
  13  -3   5        9.97       10.30      1.48 o 
 -22  -2   5        5.69        6.25      1.54 o 
 -20  -2   5       17.17       20.76      2.35 o 
 -18  -2   5      561.64      568.35      9.77 o 
 -16  -2   5      297.22      294.91      5.96 o 
 -14  -2   5      644.90      625.94     22.64 o 
 -12  -2   5      245.62      276.39      8.10 o 
 -10  -2   5     6704.35     6696.29    108.44 o 
  -8  -2   5     1149.28     1239.94     24.40 o 
  -6  -2   5     3198.37     3259.37     82.66 o 
  -4  -2   5     1353.85     1445.09     38.05 o 
  -2  -2   5      637.96      636.62     18.57 o 
   0  -2   5     1052.80     1087.09     29.44 o 
   2  -2   5      778.05      733.15     17.75 o 
   4  -2   5      459.51      424.35     13.19 o 
   6  -2   5      213.90      233.08      6.92 o 
   8  -2   5      107.10      111.64      3.23 o 
  10  -2   5       17.82       18.35      1.60 o 
  12  -2   5      260.16      261.92      5.47 o 
 -23  -1   5      140.78      155.46      4.76 o 
 -21  -1   5       71.56       66.58      5.51 o 
 -19  -1   5      127.03      121.04      5.18 o 
 -17  -1   5      957.87      912.22     18.22 o 
 -15  -1   5      753.32      732.26     20.31 o 
 -13  -1   5      794.84      709.68     25.98 o 
 -11  -1   5      276.99      323.32     10.63 o 
  -9  -1   5      942.49      998.61     20.07 o 
  -7  -1   5     1204.45     1267.66     24.72 o 
  -5  -1   5     2496.37     2337.14    186.26 o 
  -3  -1   5     1683.63     1649.71     41.55 o 
  -1  -1   5     1251.70     1224.02     24.01 o 
   1  -1   5     1847.08     1888.71     32.97 o 
   3  -1   5     2481.90     2493.33     56.79 o 
   5  -1   5      363.84      368.58     11.42 o 
   7  -1   5       41.11       44.54      3.82 o 
   9  -1   5      728.30      712.75     13.52 o 
  11  -1   5       85.28       95.41      3.26 o 
  13  -1   5       52.46       51.64      3.00 o 
  15  -1   5        8.94        8.20      1.28 o 
 -22   0   5        1.26        1.57      1.61 o 
 -20   0   5      109.05      116.81      3.82 o 
 -18   0   5      576.53      572.85     11.43 o 
 -16   0   5       73.50       71.60      3.98 o 
 -14   0   5      504.42      505.54     22.13 o 
 -12   0   5     1179.04      990.48     20.55 o 
 -10   0   5      290.16      297.14      7.30 o 
  -8   0   5      361.74      393.15      8.72 o 
  -6   0   5     3071.38     3155.78     82.97 o 
  -4   0   5       26.63       20.66      1.38 o 
  -2   0   5     3010.55     3012.85     61.26 o 
   0   0   5    22405.27    21412.59    429.53 o 
   2   0   5     3912.82     3740.86     71.46 o 
   4   0   5      717.20      708.30     17.72 o 
   6   0   5       38.31       35.84      2.41 o 
   8   0   5      394.61      409.45      8.00 o 
  10   0   5      172.53      146.01      5.36 o 
  12   0   5      424.30      438.51     17.37 o 
  14   0   5       67.81       73.85      2.85 o 
 -23   1   5      141.71      154.88      7.20 o 
 -21   1   5       69.80       69.07      3.81 o 
 -19   1   5      126.96      113.75      4.31 o 
 -17   1   5      961.14      923.71     22.22 o 
 -15   1   5      749.18      731.86     18.12 o 
 -13   1   5      797.44      744.74     66.63 o 
 -11   1   5      279.29      348.42     28.69 o 
  -9   1   5      942.35      996.19     27.51 o 
  -7   1   5     1207.83     1266.46     33.73 o 
  -5   1   5     2505.49     2486.65     62.26 o 
  -3   1   5     1680.77     1600.61     70.11 o 
  -1   1   5     1243.81     1245.20     43.22 o 
   1   1   5     1861.54     1886.32     65.35 o 
   3   1   5     2477.28     2322.79     57.54 o 
   5   1   5      362.49      375.62     15.69 o 
   7   1   5       41.31       42.53      6.95 o 
   9   1   5      721.52      710.57     14.88 o 
  11   1   5       86.86       95.40      3.29 o 
  13   1   5       52.20       47.91      4.87 o 
  15   1   5        9.55       10.03      1.80 o 
 -22   2   5        6.03        9.16      2.96 o 
 -20   2   5       15.87       18.91      1.92 o 
 -18   2   5      562.04      563.53     13.43 o 
 -16   2   5      296.80      281.96      7.34 o 
 -14   2   5      638.49      606.85     16.25 o 
 -12   2   5      246.36      286.60     13.89 o 
 -10   2   5     6717.01     6738.96    171.13 o 
  -8   2   5     1142.53     1238.65     33.48 o 
  -6   2   5     3185.01     3122.12     82.15 o 
  -4   2   5     1360.44     1390.04     50.43 o 
  -2   2   5      642.66      670.45     24.44 o 
   0   2   5     1041.17     1035.01     38.33 o 
   2   2   5      776.86      683.77     18.71 o 
   4   2   5      467.09      408.81     16.98 o 
   6   2   5      214.37      238.23     11.83 o 
   8   2   5      107.21      125.55      8.49 o 
  10   2   5       18.25       22.55      2.60 o 
  12   2   5      261.49      268.57      8.10 o 
  14   2   5       56.02       61.49      4.89 o 
 -21   3   5       34.21       44.31      2.89 o 
 -19   3   5      318.31      319.37      8.42 o 
 -17   3   5        9.24        9.96      1.85 o 
 -15   3   5      612.91      632.12     21.35 o 
 -13   3   5     3069.70     2826.33     62.00 o 
 -11   3   5      474.69      462.06     20.07 o 
  -9   3   5     1305.46     1299.74     55.06 o 
  -7   3   5      657.34      734.00     32.67 o 
  -3   3   5      710.01      680.23     27.01 o 
   3   3   5      166.78      144.84      8.23 o 
   5   3   5        8.01       15.44      3.34 o 
   7   3   5      223.27      249.04     12.86 o 
   9   3   5       25.61       17.75      4.12 o 
  11   3   5      580.31      570.09     14.65 o 
  13   3   5        9.58       11.58      1.80 o 
 -20   4   5       84.48       86.54      3.03 o 
 -18   4   5        5.71        5.65      1.42 o 
 -16   4   5      285.26      291.23     12.35 o 
 -14   4   5     2526.23     2615.94     74.61 o 
 -12   4   5      579.52      575.77     20.07 o 
   6   4   5       49.33       51.20      6.17 o 
   8   4   5       17.51       12.35      3.60 o 
  10   4   5      258.84      257.79     13.12 o 
  12   4   5      281.34      280.94      9.78 o 
 -17   5   5       10.82       14.21      2.96 o 
 -13   5   5       73.19       58.14      5.66 o 
 -11   5   5      553.37      528.44     19.04 o 
 -14   6   5       15.56       14.41      2.57 o 
 -12   6   5      345.08      343.72     12.61 o 
  -7  -7   6      314.32      336.25     11.83 o 
  -5  -7   6      215.13      229.74      8.75 o 
  -3  -7   6       81.75       80.78      4.37 o 
  -1  -7   6       24.06       25.21      2.32 o 
 -14  -6   6      122.09      119.82      9.26 o 
 -12  -6   6       43.05       38.12      2.53 o 
 -10  -6   6        4.91        4.50      1.13 o 
  -8  -6   6      100.56      114.39      3.75 o 
  -6  -6   6      421.45      412.40      6.25 o 
  -4  -6   6      709.41      805.78     11.99 o 
  -2  -6   6      162.14      162.55      8.24 o 
   0  -6   6        8.63       10.70      1.40 o 
   2  -6   6       42.47       44.40      3.48 o 
   4  -6   6      126.29      133.10      8.88 o 
   6  -6   6       87.37       86.75      2.91 o 
 -17  -5   6       68.98       71.95      3.70 o 
 -15  -5   6       13.89       12.81      2.23 o 
 -13  -5   6      288.32      307.45      7.83 o 
 -11  -5   6      228.79      224.36      4.12 o 
  -9  -5   6      883.94      863.23     10.96 o 
  -7  -5   6      721.09      719.40      8.82 o 
  -5  -5   6      137.02      173.80      3.91 o 
  -3  -5   6      757.83      735.89     10.37 o 
  -1  -5   6     1152.63     1165.42     18.66 o 
   1  -5   6      417.52      402.13      7.89 o 
   3  -5   6       41.58       39.21      1.99 o 
   5  -5   6      872.51      813.43     13.43 o 
   7  -5   6      114.84      111.57      4.32 o 
   9  -5   6       39.26       41.84      1.51 o 
 -20  -4   6      137.73      136.61      4.89 o 
 -18  -4   6       66.84       73.27      3.47 o 
 -16  -4   6      142.10      144.30      5.79 o 
 -14  -4   6      585.97      596.13     11.14 o 
 -12  -4   6      284.64      293.12      6.03 o 
 -10  -4   6      142.31      145.44      4.28 o 
  -8  -4   6     1210.21     1146.98     19.07 o 
  -6  -4   6      157.45      172.99      4.73 o 
  -4  -4   6      714.51      732.10     12.24 o 
  -2  -4   6      360.50      325.58      9.87 o 
   0  -4   6      132.48      132.01      4.47 o 
   2  -4   6       95.16      108.06      3.04 o 
   4  -4   6      703.21      693.84     13.01 o 
   6  -4   6      423.14      415.01     10.51 o 
   8  -4   6       35.14       40.64      2.45 o 
  10  -4   6       36.70       39.21      1.79 o 
 -21  -3   6      106.67       96.73      4.63 o 
 -19  -3   6       84.97       74.09      4.63 o 
 -17  -3   6      244.96      234.39      6.08 o 
 -15  -3   6     1787.85     1769.20     36.28 o 
 -13  -3   6       12.87       21.56      2.32 o 
 -11  -3   6      649.91      600.98     16.56 o 
  -9  -3   6      149.90      152.67      4.91 o 
  -7  -3   6     1478.86     1404.41     30.25 o 
  -5  -3   6       96.02      104.05      4.00 o 
  -3  -3   6      241.35      239.82      8.46 o 
  -1  -3   6      874.26      937.45     25.46 o 
   1  -3   6      312.94      277.88      7.77 o 
   3  -3   6      210.18      202.45      6.93 o 
   5  -3   6       57.24       49.88      4.63 o 
   7  -3   6       95.89       87.49      6.00 o 
   9  -3   6      103.47      109.55      5.04 o 
  11  -3   6        9.20       11.49      1.35 o 
  13  -3   6      206.64      215.85      7.46 o 
 -22  -2   6        1.76        2.20      0.99 o 
 -20  -2   6       77.56       70.38      3.17 o 
 -18  -2   6     1517.29     1550.95     23.09 o 
 -16  -2   6      779.83      753.58     12.26 o 
 -14  -2   6      137.90      140.50     18.14 o 
 -12  -2   6      999.69      919.63     21.75 o 
 -10  -2   6       68.38       70.46      3.68 o 
  -8  -2   6     3918.71     3969.41     81.33 o 
  -6  -2   6     2067.33     2140.24     56.14 o 
  -4  -2   6      564.06      607.60     20.20 o 
  -2  -2   6     1614.21     1682.82     59.94 o 
   0  -2   6      729.17      773.04     22.38 o 
   2  -2   6      382.58      361.06     11.46 o 
   4  -2   6      577.61      554.93     17.75 o 
   6  -2   6       28.50       23.34      1.85 o 
   8  -2   6      249.41      257.65      5.74 o 
  10  -2   6      136.33      147.50      3.89 o 
  12  -2   6      191.91      182.71      5.13 o 
  14  -2   6       81.33       91.07      4.89 o 
 -23  -1   6       41.65       43.04      5.53 o 
 -21  -1   6       27.20       27.51      2.27 o 
 -19  -1   6       98.61      101.90     11.32 o 
 -17  -1   6      898.93      859.59     15.34 o 
 -15  -1   6      935.73      928.94     24.64 o 
 -13  -1   6      389.77      363.09     10.32 o 
 -11  -1   6      967.48      958.97     17.22 o 
  -9  -1   6     1353.73     1439.24     38.97 o 
  -7  -1   6     3999.03     4306.32    109.62 o 
  -5  -1   6      347.87      366.92      8.51 o 
  -3  -1   6     2165.90     2181.65     37.29 o 
  -1  -1   6      158.56      143.24      3.78 o 
   1  -1   6     4821.47     5058.33     94.76 o 
   3  -1   6     1439.78     1440.88     24.85 o 
   5  -1   6      833.36      785.90     17.65 o 
   7  -1   6      418.02      393.21      6.99 o 
   9  -1   6      427.53      419.58      7.41 o 
  11  -1   6      120.95      104.64      4.71 o 
  13  -1   6       73.59       69.59      3.43 o 
 -22   0   6       46.49       44.77      3.65 o 
 -20   0   6      181.67      192.49      5.81 o 
 -18   0   6       23.68       24.91      2.15 o 
 -16   0   6     1254.43     1187.87     23.73 o 
 -14   0   6       11.72       12.35      3.34 o 
 -12   0   6      343.77      379.06     11.56 o 
 -10   0   6     5076.33     5367.07    100.56 o 
  -8   0   6       40.94       49.95      3.34 o 
  -6   0   6     1265.68     1256.95     26.62 o 
  -4   0   6       34.31       39.02      1.87 o 
  -2   0   6     1102.41     1188.16     25.05 o 
   0   0   6      332.01      273.63      6.49 o 
   2   0   6     4726.81     4673.63     87.61 o 
   4   0   6       78.44       76.21      3.10 o 
   6   0   6        0.24        2.53      1.08 o 
   8   0   6     1067.55     1029.09     17.50 o 
  10   0   6       94.93      103.87      4.42 o 
  12   0   6       26.51       30.82      2.08 o 
  14   0   6        0.07       -0.92      0.92 o 
 -23   1   6       43.06       38.69      8.49 o 
 -21   1   6       27.18       23.41      1.89 o 
 -19   1   6       98.86       95.58      4.00 o 
 -17   1   6      893.95      837.76     18.64 o 
 -15   1   6      925.54      915.96     22.87 o 
 -13   1   6      383.34      358.19     12.78 o 
 -11   1   6      965.05      983.58     41.29 o 
  -9   1   6     1359.25     1441.78     38.64 o 
  -7   1   6     4014.85     4226.45    109.17 o 
  -5   1   6      348.55      354.78     10.37 o 
  -3   1   6     2168.37     2106.03     74.35 o 
  -1   1   6      155.45      128.38      7.20 o 
   1   1   6     4840.69     4721.20    167.48 o 
   3   1   6     1429.01     1409.59     49.40 o 
   5   1   6      826.50      813.24     29.84 o 
   7   1   6      413.43      397.75     12.99 o 
   9   1   6      424.13      413.67     13.38 o 
  11   1   6      120.38      104.09      4.34 o 
  13   1   6       74.99       78.21      5.15 o 
 -22   2   6        1.86        2.93      1.08 o 
 -20   2   6       77.43       71.57      2.54 o 
 -18   2   6     1513.21     1556.67     32.26 o 
 -16   2   6      771.93      744.97     19.38 o 
 -14   2   6      139.54      131.58      6.56 o 
 -12   2   6     1001.45      906.08     43.99 o 
 -10   2   6       71.14       73.43      4.25 o 
  -8   2   6     3936.20     4067.92    103.28 o 
  -6   2   6     2061.96     2118.12     84.39 o 
  -4   2   6      567.01      567.80     22.90 o 
  -2   2   6     1621.21     1638.82     58.40 o 
   2   2   6      378.57      337.80     14.66 o 
   4   2   6      572.68      530.24     21.61 o 
   6   2   6       30.10       21.35      4.12 o 
   8   2   6      244.40      240.35      8.16 o 
  10   2   6      134.98      150.80      5.80 o 
  12   2   6      191.33      188.76      6.43 o 
  14   2   6       80.94       80.78      4.63 o 
 -21   3   6      104.56       96.98      5.02 o 
 -19   3   6       86.19       76.46      3.77 o 
 -17   3   6      243.16      234.50      7.35 o 
 -15   3   6     1802.95     1847.21     53.26 o 
 -13   3   6       12.94       29.05      3.47 o 
  -7   3   6     1492.57     1376.66     57.89 o 
   3   3   6      208.28      205.82     10.81 o 
   5   3   6       58.33       49.65      5.92 o 
   7   3   6       97.11      100.08      7.72 o 
   9   3   6      104.24      100.72      5.92 o 
  11   3   6        9.11       11.32      2.06 o 
  13   3   6      207.68      227.17      9.52 o 
 -20   4   6      136.58      135.86      4.89 o 
 -18   4   6       63.92       68.20      3.58 o 
 -16   4   6      142.57      145.10      8.23 o 
 -14   4   6      591.57      611.02     21.10 o 
 -12   4   6      285.58      289.95     12.61 o 
 -10   4   6      146.22      131.21      7.98 o 
   6   4   6      424.54      387.19     18.27 o 
   8   4   6       35.24       41.94      5.66 o 
  10   4   6       36.28       41.16      3.60 o 
 -17   5   6       70.18       73.58      4.89 o 
 -15   5   6       13.67       13.64      3.09 o 
 -13   5   6      289.63      324.42     12.86 o 
 -11   5   6      230.89      208.13     10.03 o 
 -14   6   6      121.59      112.17      5.92 o 
  -5  -7   7       42.97       45.79      3.34 o 
 -14  -6   7        1.09        0.94      1.03 o 
 -12  -6   7      157.55      172.12      5.16 o 
 -10  -6   7       88.48       94.16      3.77 o 
  -8  -6   7      102.19       87.30      3.60 o 
  -6  -6   7     1131.42     1174.72     16.69 o 
  -4  -6   7      103.13      122.32      3.67 o 
  -2  -6   7      423.24      437.66      8.65 o 
   0  -6   7       55.45       55.16      2.55 o 
   2  -6   7       10.82        8.96      1.38 o 
   4  -6   7        4.94        4.34      0.99 o 
 -17  -5   7      199.88      230.52     10.81 o 
 -15  -5   7      137.54      148.64     10.29 o 
 -13  -5   7      311.77      305.88      7.39 o 
 -11  -5   7       17.34       16.67      1.64 o 
  -9  -5   7       54.13       55.96      1.95 o 
  -7  -5   7      631.33      611.75      7.77 o 
  -5  -5   7     1032.87     1093.72     13.63 o 
  -3  -5   7      202.56      215.03      4.00 o 
  -1  -5   7      122.66      134.50      3.96 o 
   1  -5   7      316.93      309.40      5.67 o 
   3  -5   7      151.47      162.32      3.73 o 
   5  -5   7      266.91      261.58      6.51 o 
   7  -5   7      117.87      118.45      3.99 o 
 -20  -4   7        1.30        2.32      1.29 o 
 -18  -4   7        5.02        5.83      1.43 o 
 -16  -4   7      323.28      332.22     14.41 o 
 -14  -4   7      551.42      531.04     15.31 o 
 -12  -4   7     1380.87     1383.00     18.67 o 
 -10  -4   7      496.55      495.24      7.95 o 
  -8  -4   7      133.29      128.47      3.37 o 
  -6  -4   7       79.83       82.09      2.94 o 
  -4  -4   7      759.63      724.32      9.97 o 
  -2  -4   7       13.41       14.19      1.32 o 
   0  -4   7      838.37      852.82     12.71 o 
   2  -4   7     1612.54     1617.15     22.83 o 
   4  -4   7     1206.51     1251.39     24.71 o 
   6  -4   7       10.43       10.08      1.67 o 
   8  -4   7        8.19       11.51      1.53 o 
  10  -4   7        7.31        7.12      0.87 o 
 -21  -3   7       73.41       76.92      4.12 o 
 -19  -3   7      336.80      369.44     12.09 o 
 -17  -3   7      239.41      231.29      6.08 o 
 -15  -3   7      829.81      821.29     14.14 o 
 -13  -3   7     2162.80     1988.78     40.04 o 
 -11  -3   7     2299.28     2323.85     45.41 o 
  -9  -3   7     1628.45     1567.82     26.80 o 
  -7  -3   7      555.32      580.58     11.21 o 
  -5  -3   7      376.03      383.18      8.27 o 
  -3  -3   7      740.02      723.24     24.12 o 
  -1  -3   7       38.09       39.02      2.80 o 
   1  -3   7      884.52      852.72     17.56 o 
   3  -3   7      302.23      294.14      7.11 o 
   5  -3   7      352.29      387.42      8.65 o 
   7  -3   7       73.86       78.49      3.39 o 
   9  -3   7      174.18      167.21     12.22 o 
  11  -3   7       46.25       46.57      2.60 o 
 -22  -2   7      113.86      113.66      3.62 o 
 -20  -2   7      180.08      179.06      4.15 o 
 -18  -2   7      503.14      530.02      9.42 o 
 -16  -2   7      592.98      581.44      8.48 o 
 -14  -2   7      590.22      577.69     12.48 o 
 -12  -2   7     1804.28     1870.95     46.44 o 
 -10  -2   7       31.51       26.39      4.28 o 
  -8  -2   7      626.62      671.34     15.67 o 
  -6  -2   7     2203.53     2392.47     74.26 o 
  -4  -2   7     1554.36     1595.71     39.88 o 
  -2  -2   7     1027.17      925.69     31.71 o 
   0  -2   7     1282.07     1275.91     26.56 o 
   2  -2   7       91.76       82.72      4.72 o 
   4  -2   7      841.31      831.97     17.30 o 
   6  -2   7      419.81      397.41      7.31 o 
   8  -2   7      194.96      188.33      4.79 o 
  10  -2   7      117.91      114.71      3.14 o 
 -23  -1   7       20.77       21.30      1.57 o 
 -21  -1   7       56.59       47.74      2.87 o 
 -19  -1   7      399.50      372.94     10.88 o 
 -17  -1   7      308.18      297.46      6.23 o 
 -15  -1   7      484.01      450.23     20.71 o 
 -13  -1   7     1207.31     1263.60     24.88 o 
 -11  -1   7     2977.98     2896.45     60.15 o 
  -9  -1   7     2022.36     2171.55     66.63 o 
  -7  -1   7     1308.65     1388.39     36.74 o 
  -5  -1   7     2281.29     2454.67     55.11 o 
  -3  -1   7      776.83      830.97     16.63 o 
  -1  -1   7      901.23      961.94     19.41 o 
   1  -1   7     2299.31     2209.90     62.50 o 
   3  -1   7      749.01      735.83     13.76 o 
   5  -1   7     1950.20     1884.72     40.22 o 
   7  -1   7      408.39      414.35      7.36 o 
   9  -1   7       36.48       32.00      1.82 o 
  11  -1   7      158.34      151.77      4.68 o 
  13  -1   7       92.09       83.06      5.66 o 
 -24   0   7       86.50       77.70      4.63 o 
 -22   0   7        1.59        0.10      2.19 o 
 -20   0   7     1325.27     1304.24     21.36 o 
 -18   0   7        7.48        5.23      1.46 o 
 -16   0   7       42.74       44.55      3.36 o 
 -14   0   7        7.26        5.15      2.57 o 
 -12   0   7      279.99      326.88     11.37 o 
 -10   0   7     2272.68     2439.57     64.32 o 
  -8   0   7      876.86      902.82     25.20 o 
  -6   0   7       84.44       96.07      3.49 o 
  -4   0   7     1905.19     1997.68     41.48 o 
  -2   0   7     3836.63     4033.74     97.04 o 
   0   0   7      191.78      223.68      5.81 o 
   2   0   7      900.06      848.27     21.15 o 
   4   0   7      119.80      124.76      5.24 o 
   6   0   7       24.05       27.95      1.78 o 
   8   0   7     1522.61     1505.87     27.50 o 
  10   0   7        0.68        1.41      1.56 o 
  12   0   7        8.73       11.48      2.65 o 
 -23   1   7       20.84       19.36      2.28 o 
 -21   1   7       57.60       50.87      2.91 o 
 -19   1   7      405.39      376.74      8.95 o 
 -17   1   7      311.46      300.54      7.18 o 
 -15   1   7      485.98      454.24     12.98 o 
 -13   1   7     1202.89     1295.11     48.11 o 
 -11   1   7     2978.32     2970.35    176.23 o 
  -9   1   7     2019.55     2174.25     57.18 o 
  -7   1   7     1314.84     1319.65     36.08 o 
  -5   1   7     2285.47     2454.38     63.37 o 
  -3   1   7      775.69      804.05     24.18 o 
  -1   1   7      901.93      908.17     34.99 o 
   1   1   7     2309.50     2209.45     74.09 o 
   3   1   7      747.28      730.40     27.79 o 
   5   1   7     1962.30     1923.56     62.65 o 
   7   1   7      407.77      416.41     11.49 o 
   9   1   7       36.89       35.59      2.38 o 
  11   1   7      156.01      150.55      9.00 o 
  13   1   7       91.03       84.90      4.37 o 
 -22   2   7      115.09      114.17      7.26 o 
 -20   2   7      184.61      177.13      4.73 o 
 -18   2   7      502.64      531.09     12.96 o 
 -16   2   7      595.08      583.11     12.32 o 
 -14   2   7      599.09      606.23     15.76 o 
 -12   2   7     1807.94     1813.25     67.15 o 
 -10   2   7       31.08       25.59      2.89 o 
  -8   2   7      627.48      668.91     29.84 o 
  -6   2   7     2204.01     2271.94     61.32 o 
   0   2   7     1283.27     1234.65     43.99 o 
   2   2   7       92.58       80.53      5.92 o 
   4   2   7      833.86      868.81     32.16 o 
   6   2   7      416.83      425.01     18.52 o 
   8   2   7      197.07      193.94      6.85 o 
  10   2   7      115.80      114.67      4.71 o 
  12   2   7      120.97      134.04      7.20 o 
 -21   3   7       71.93       79.59      2.64 o 
 -19   3   7      331.95      361.19      9.62 o 
 -17   3   7      237.73      237.28     27.66 o 
 -15   3   7      826.02      807.58     26.76 o 
 -13   3   7     2148.16     2031.16     58.14 o 
   1   3   7      883.26      851.57     31.64 o 
   3   3   7      303.41      292.00     14.15 o 
   5   3   7      354.22      374.59     17.75 o 
   7   3   7       74.28       77.18      7.46 o 
   9   3   7      171.69      165.92      7.72 o 
  11   3   7       46.93       49.65      3.09 o 
 -20   4   7        1.60        2.36      1.05 o 
 -18   4   7        4.24        3.49      1.42 o 
 -16   4   7      322.20      334.45     13.38 o 
 -14   4   7      558.83      498.08     18.52 o 
 -12   4   7     1373.47     1273.50     40.65 o 
   6   4   7        9.74        3.86      3.09 o 
  10   4   7        7.64        8.75      1.54 o 
 -17   5   7      198.31      213.54      9.00 o 
 -15   5   7      137.75      142.53      7.46 o 
 -13   5   7      312.55      291.75     12.35 o 
 -14  -6   8      168.16      165.60      4.61 o 
 -12  -6   8       96.77       93.35      3.52 o 
 -10  -6   8        1.28        2.79      1.17 o 
  -8  -6   8        9.09        7.88      0.92 o 
  -6  -6   8      313.74      299.35      6.29 o 
  -4  -6   8      401.13      443.65      8.68 o 
  -2  -6   8      861.72      885.47     15.47 o 
   0  -6   8       36.08       42.80      3.13 o 
   2  -6   8       28.62       25.34      1.82 o 
 -17  -5   8      142.61      152.82      8.23 o 
 -15  -5   8       68.34       66.52      2.61 o 
 -13  -5   8      164.08      164.66      5.35 o 
 -11  -5   8      306.76      306.58      5.49 o 
  -9  -5   8      249.92      229.54      4.03 o 
  -7  -5   8       22.13       16.42      1.34 o 
  -5  -5   8       60.05       63.69      2.44 o 
  -3  -5   8     1253.98     1354.21     21.80 o 
  -1  -5   8     1281.43     1349.53     21.20 o 
   1  -5   8      380.01      393.35      7.66 o 
   3  -5   8      143.48      148.91      4.98 o 
   5  -5   8      178.94      178.63      5.18 o 
 -20  -4   8       74.57       74.95      3.22 o 
 -18  -4   8       25.56       26.84      2.48 o 
 -16  -4   8      153.87      171.88      5.92 o 
 -14  -4   8      175.16      197.96      5.41 o 
 -12  -4   8      730.95      744.16     14.01 o 
 -10  -4   8      640.50      628.55      9.01 o 
  -8  -4   8      317.39      326.14      4.50 o 
  -6  -4   8      825.45      823.03     11.33 o 
  -4  -4   8       11.15       18.58      1.20 o 
  -2  -4   8      738.02      739.53      9.87 o 
   0  -4   8      985.16      959.06     14.44 o 
   2  -4   8      273.79      277.63      6.64 o 
   4  -4   8      362.66      370.25      9.35 o 
   6  -4   8       83.33       91.30      3.85 o 
   8  -4   8       42.36       43.16      2.09 o 
 -21  -3   8      119.73      125.81      5.40 o 
 -19  -3   8      441.34      434.02     14.15 o 
 -17  -3   8      110.58      118.44      4.95 o 
 -15  -3   8      108.62       98.79      3.33 o 
 -13  -3   8      513.42      481.59     10.11 o 
 -11  -3   8      627.63      562.66     14.67 o 
  -9  -3   8      904.07      936.91     20.17 o 
  -7  -3   8     1014.27     1100.99     23.14 o 
  -5  -3   8      377.76      349.07      7.90 o 
  -3  -3   8      328.72      341.61      9.07 o 
  -1  -3   8      222.48      217.03      7.08 o 
   1  -3   8      130.02      129.77      3.86 o 
   3  -3   8      773.32      728.17     15.94 o 
   5  -3   8       96.77      106.18      7.28 o 
   7  -3   8      140.59      142.81      5.63 o 
   9  -3   8      136.01      151.77      4.73 o 
 -22  -2   8       49.02       48.71      2.60 o 
 -20  -2   8       49.04       61.66      7.18 o 
 -18  -2   8       40.60       40.73      2.14 o 
 -16  -2   8     1591.73     1623.62     20.26 o 
 -14  -2   8      682.86      640.88     13.39 o 
 -12  -2   8      305.79      274.01      9.72 o 
 -10  -2   8      348.33      432.80     11.38 o 
  -8  -2   8      527.37      548.93     13.31 o 
  -6  -2   8      402.96      412.74     13.30 o 
  -4  -2   8      447.38      472.49     11.13 o 
  -2  -2   8      137.91      136.75      4.84 o 
   0  -2   8      163.59      175.09      5.74 o 
   2  -2   8      156.56      146.56      4.62 o 
   4  -2   8      885.43      854.71     13.11 o 
   6  -2   8      269.83      256.02      5.63 o 
   8  -2   8      213.83      211.25      7.95 o 
  10  -2   8       64.39       64.58      4.63 o 
 -23  -1   8       94.57      112.93      4.37 o 
 -21  -1   8      279.24      251.50      6.72 o 
 -19  -1   8      578.55      548.59     10.07 o 
 -17  -1   8      541.50      519.11     10.48 o 
 -15  -1   8      544.80      568.19     12.82 o 
 -13  -1   8       45.12       43.69      3.81 o 
 -11  -1   8      646.35      728.03     17.25 o 
  -9  -1   8      559.91      531.70     12.88 o 
  -7  -1   8      201.06      237.50      6.71 o 
  -5  -1   8     1096.56     1062.05     21.19 o 
  -3  -1   8     1802.06     1922.00     36.55 o 
  -1  -1   8     5091.94     5194.39    116.62 o 
   1  -1   8     1808.26     1873.98     36.90 o 
   3  -1   8      425.87      445.47     23.15 o 
   5  -1   8      201.66      194.17      4.35 o 
   7  -1   8      162.57      171.32      4.04 o 
   9  -1   8      183.01      191.21      4.85 o 
  11  -1   8      105.73      109.75      3.95 o 
 -24   0   8      150.36      141.76      6.69 o 
 -22   0   8       44.33       38.66      2.89 o 
 -20   0   8       27.33       26.38      2.13 o 
 -18   0   8       15.26       13.64      1.71 o 
 -16   0   8        2.22        8.10      2.09 o 
 -14   0   8       12.85       23.67      4.12 o 
 -12   0   8       73.86       95.66     11.75 o 
 -10   0   8     2020.85     2186.47     58.24 o 
  -8   0   8      341.76      302.63      7.98 o 
  -6   0   8      315.06      310.00      8.01 o 
  -4   0   8     1419.76     1528.89     32.33 o 
  -2   0   8      119.39      168.61      4.80 o 
   0   0   8     7146.85     7055.69    158.63 o 
   2   0   8       28.84       14.58      1.98 o 
   4   0   8      287.55      295.74      7.08 o 
   6   0   8      658.63      646.05     15.70 o 
   8   0   8        1.91        1.02      2.19 o 
  10   0   8       28.02       27.99      2.44 o 
  12   0   8        5.08        4.30      1.93 o 
 -23   1   8       94.23      100.28      6.47 o 
 -21   1   8      275.43      260.98      7.68 o 
 -19   1   8      576.58      524.97     12.37 o 
 -17   1   8      547.17      528.10     12.59 o 
 -15   1   8      544.78      561.54     11.74 o 
 -13   1   8       47.17       45.28      5.40 o 
 -11   1   8      645.89      745.10     21.94 o 
  -9   1   8      551.62      522.83     21.10 o 
  -7   1   8      201.02      227.98      8.56 o 
  -5   1   8     1096.04     1061.31     29.04 o 
  -3   1   8     1809.85     1809.71     48.12 o 
  -1   1   8     5090.07     5076.75    168.26 o 
   1   1   8     1804.34     1883.75     64.58 o 
   3   1   8      423.16      451.51     19.30 o 
   5   1   8      198.18      196.29      6.85 o 
   7   1   8      160.21      174.46      6.14 o 
   9   1   8      180.67      189.37      4.97 o 
  11   1   8      105.57      107.03      5.92 o 
 -22   2   8       50.28       56.79      4.24 o 
 -20   2   8       47.67       65.90      4.05 o 
 -18   2   8       41.45       33.55      2.78 o 
 -16   2   8     1582.37     1589.86     48.13 o 
 -14   2   8      680.94      608.88     16.50 o 
 -12   2   8      304.38      277.08     13.64 o 
  -8   2   8      529.79      523.81     25.21 o 
  -6   2   8      409.63      389.25     19.81 o 
  -4   2   8      449.16      436.33     21.87 o 
  -2   2   8      139.01      129.67      7.72 o 
   0   2   8      164.32      164.65      9.26 o 
   2   2   8      156.82      154.62      9.26 o 
   4   2   8      888.27      877.81     33.19 o 
   6   2   8      273.53      250.72      8.34 o 
   8   2   8      213.47      214.43      7.17 o 
  10   2   8       62.26       60.60      2.68 o 
 -21   3   8      120.60      116.44      3.45 o 
 -19   3   8      444.25      440.06     11.16 o 
 -17   3   8      111.08      111.83      4.98 o 
 -15   3   8      107.18      102.14      6.95 o 
 -13   3   8      511.85      486.24     17.24 o 
   1   3   8      126.72      138.41      8.75 o 
   3   3   8      772.22      732.45     28.81 o 
   5   3   8       95.33      104.71      8.23 o 
   7   3   8      141.18      145.65      5.74 o 
   9   3   8      137.27      152.56      6.43 o 
 -20   4   8       74.37       73.26      3.15 o 
 -18   4   8       26.24       25.33      2.45 o 
 -16   4   8      153.10      171.34      8.75 o 
 -14   4   8      176.50      193.47      9.52 o 
   8   4   8       41.09       44.77      3.60 o 
 -17   5   8      140.34      151.28      7.20 o 
 -15   5   8       69.24       65.60      5.40 o 
 -14  -6   9        2.99        3.09      1.29 o 
 -12  -6   9      116.46       97.16      3.44 o 
 -10  -6   9       88.61       93.48      3.44 o 
  -8  -6   9      350.06      340.34     11.57 o 
  -6  -6   9      329.46      322.25      6.59 o 
  -4  -6   9       35.80       42.86      2.09 o 
  -2  -6   9      382.33      380.61      7.43 o 
   0  -6   9        7.01        7.47      1.09 o 
 -17  -5   9       91.33       98.28      6.43 o 
 -15  -5   9      257.20      267.27      6.70 o 
 -13  -5   9      250.07      242.08      6.50 o 
 -11  -5   9      265.10      263.79      4.68 o 
  -9  -5   9       85.17      106.86      2.59 o 
  -7  -5   9      372.18      383.93      6.32 o 
  -5  -5   9      345.80      359.59      8.28 o 
  -3  -5   9      200.35      207.52      5.47 o 
  -1  -5   9      774.35      790.72     13.23 o 
   1  -5   9      548.09      551.49     14.48 o 
   3  -5   9       92.57      103.17      5.40 o 
 -20  -4   9       93.57       94.19      3.57 o 
 -18  -4   9      229.02      201.25      9.78 o 
 -16  -4   9       24.47       28.19      2.29 o 
 -14  -4   9       25.75       27.40      2.39 o 
 -12  -4   9       69.43       65.21      3.36 o 
 -10  -4   9      112.78      126.42      3.56 o 
  -8  -4   9      484.86      487.22      6.49 o 
  -6  -4   9       54.56       66.31      2.25 o 
  -4  -4   9       16.51       13.33      1.24 o 
  -2  -4   9      207.27      214.01      4.30 o 
   0  -4   9      199.84      201.99      4.61 o 
   2  -4   9       40.55       47.91      5.96 o 
   4  -4   9      459.51      458.77     10.52 o 
   6  -4   9      118.77      115.50      4.56 o 
 -21  -3   9       27.30       32.42      3.09 o 
 -19  -3   9       44.56       58.14      4.63 o 
 -17  -3   9      135.85      132.78      3.74 o 
 -15  -3   9     1094.45     1031.53     25.32 o 
 -13  -3   9      799.62      795.24     12.09 o 
 -11  -3   9      467.25      480.32      8.01 o 
  -9  -3   9      176.17      168.90      4.01 o 
  -7  -3   9      181.97      199.85      4.98 o 
  -5  -3   9     2071.26     2014.32     25.19 o 
  -3  -3   9     1701.38     1597.33     24.14 o 
  -1  -3   9      215.51      187.37      4.71 o 
   1  -3   9       92.04       89.63      8.57 o 
   3  -3   9      206.57      218.22      5.63 o 
   5  -3   9      199.00      213.22      5.85 o 
   7  -3   9        2.61       -0.77      1.29 o 
   9  -3   9        0.36        0.77      1.03 o 
 -22  -2   9      271.15      285.68      7.20 o 
 -20  -2   9      407.82      404.23      7.24 o 
 -18  -2   9       41.91       44.00      2.39 o 
 -16  -2   9      307.22      315.76      7.19 o 
 -14  -2   9     1561.83     1557.75     27.22 o 
 -12  -2   9        6.82        7.23      1.47 o 
 -10  -2   9       26.50       31.52      2.56 o 
  -8  -2   9      149.33      153.76      5.12 o 
  -6  -2   9      739.20      720.83     15.97 o 
  -4  -2   9      621.93      641.97     14.54 o 
  -2  -2   9      139.02      125.69      4.06 o 
   0  -2   9      146.42      141.13      3.97 o 
   2  -2   9     1550.75     1505.31     21.84 o 
   4  -2   9      725.02      728.91     12.13 o 
   6  -2   9      218.73      231.99      5.94 o 
   8  -2   9      108.85      101.24      4.63 o 
 -23  -1   9      311.13      318.09      8.13 o 
 -21  -1   9      202.00      214.00      5.20 o 
 -19  -1   9     1225.19     1211.88     19.48 o 
 -17  -1   9      170.14      138.67      4.59 o 
 -15  -1   9      721.23      742.17     14.11 o 
 -13  -1   9     1180.24     1236.45     25.58 o 
 -11  -1   9      525.81      529.66     13.46 o 
  -9  -1   9     1209.47     1191.96     26.32 o 
  -7  -1   9      341.42      343.75     10.73 o 
  -5  -1   9      240.50      225.59      5.62 o 
  -3  -1   9       10.33       13.58      1.41 o 
  -1  -1   9      554.71      569.13     12.74 o 
   1  -1   9       40.92       45.64     18.65 o 
   3  -1   9     1800.25     1674.35     26.34 o 
   5  -1   9      402.44      388.15      6.93 o 
   7  -1   9        3.79        3.77      1.18 o 
   9  -1   9       34.95       39.79      2.96 o 
 -24   0   9       16.71       17.40      3.47 o 
 -22   0   9       43.64       42.93      3.22 o 
 -20   0   9       43.40       41.13      2.53 o 
 -18   0   9       11.95       19.39      1.95 o 
 -16   0   9      190.80      187.96      4.41 o 
 -14   0   9      180.53      215.85     12.09 o 
 -12   0   9     2006.03     2125.58     65.35 o 
 -10   0   9      574.07      648.56     15.45 o 
  -8   0   9      777.60      740.67     19.22 o 
  -6   0   9       30.51       30.81      1.99 o 
  -4   0   9       62.19       68.43      6.17 o 
  -2   0   9       49.49       37.76      5.02 o 
   0   0   9     2553.08     2553.50     59.50 o 
   2   0   9      131.07      144.58      4.73 o 
   4   0   9      355.02      359.69      6.41 o 
   6   0   9       26.15       19.68      2.06 o 
   8   0   9      109.08      100.65      3.82 o 
  10   0   9       25.61       26.66      1.57 o 
 -23   1   9      313.80      283.77     11.58 o 
 -21   1   9      203.34      222.87      7.37 o 
 -19   1   9     1223.73     1192.75     21.39 o 
 -17   1   9      169.33      142.56      4.10 o 
 -15   1   9      720.67      719.77     14.58 o 
 -13   1   9     1168.55     1246.48     46.82 o 
 -11   1   9      518.69      544.90     22.13 o 
  -9   1   9     1203.75     1200.03     33.11 o 
  -7   1   9      342.23      337.16     11.17 o 
  -5   1   9      238.89      213.87      8.06 o 
  -3   1   9        9.41       10.81      2.83 o 
  -1   1   9      557.78      599.19     23.15 o 
   1   1   9       41.25       39.98      4.50 o 
   3   1   9     1809.70     1717.62     31.44 o 
   5   1   9      400.51      373.20      8.91 o 
   7   1   9        3.81        1.20      1.17 o 
   9   1   9       35.52       44.25      4.63 o 
 -22   2   9      268.92      287.61     11.06 o 
 -20   2   9      402.31      400.56      8.62 o 
 -18   2   9       40.16       40.53      3.09 o 
 -16   2   9      304.15      302.16      7.71 o 
 -14   2   9     1556.91     1493.90     35.67 o 
  -2   2   9      139.41      129.41      7.98 o 
   0   2   9      144.96      153.08      9.26 o 
   2   2   9     1553.67     1590.71     54.54 o 
   4   2   9      720.49      715.42     18.30 o 
   6   2   9      219.14      228.77      7.65 o 
   8   2   9      107.09      105.01      4.13 o 
  10   2   9        7.82       14.41      2.57 o 
 -21   3   9       27.95       31.91      1.91 o 
 -19   3   9       42.91       45.26      3.15 o 
 -17   3   9      139.09      144.17     14.41 o 
 -15   3   9     1103.72     1022.91     32.42 o 
 -13   3   9      803.14      764.61     25.47 o 
   1   3   9       93.77       99.05      7.72 o 
   3   3   9      207.08      218.94     12.35 o 
   5   3   9      198.20      213.54     12.09 o 
   7   3   9        2.45        1.03      1.54 o 
   9   3   9        0.33        2.06      1.03 o 
 -20   4   9       95.00       97.55      3.52 o 
 -18   4   9      230.19      201.82     12.35 o 
 -16   4   9       24.97       37.30      4.63 o 
 -17   5   9       91.26      100.59      5.66 o 
 -12  -6  10       81.20       76.67      4.12 o 
  -8  -6  10       80.95       84.30      2.71 o 
  -6  -6  10      153.44      150.59      3.72 o 
  -4  -6  10        9.31        7.38      1.05 o 
  -2  -6  10       90.85       93.97      4.24 o 
 -17  -5  10       26.56       23.93      3.60 o 
 -15  -5  10      244.22      272.20      5.76 o 
 -13  -5  10       12.00       13.24      1.97 o 
 -11  -5  10      661.54      640.48      8.53 o 
  -9  -5  10       18.60       17.11      1.33 o 
  -7  -5  10       80.62       68.16      2.80 o 
  -5  -5  10       69.32       61.76      3.27 o 
  -3  -5  10       29.31       31.28      2.11 o 
  -1  -5  10       31.75       35.30      2.17 o 
   1  -5  10       46.53       48.80      3.99 o 
   3  -5  10        8.85       10.29      1.80 o 
 -20  -4  10      127.26      124.55      4.17 o 
 -18  -4  10      112.67      105.77      3.56 o 
 -16  -4  10      210.82      203.77      5.42 o 
 -14  -4  10      552.30      554.43     12.98 o 
 -12  -4  10      190.87      202.99      5.50 o 
 -10  -4  10      522.13      542.21      9.07 o 
  -8  -4  10      184.68      174.46      3.60 o 
  -6  -4  10       81.65       74.39      2.68 o 
  -4  -4  10      620.15      634.25      9.22 o 
  -2  -4  10      676.91      680.38     12.66 o 
   0  -4  10      113.29      119.43      3.46 o 
   2  -4  10       90.83       82.33      4.97 o 
   4  -4  10      610.38      633.28     15.35 o 
   6  -4  10       51.36       66.89      3.34 o 
 -21  -3  10      324.60      319.02     10.55 o 
 -19  -3  10       27.43       22.01      2.70 o 
 -17  -3  10      895.15      840.97     18.24 o 
 -15  -3  10      752.56      742.63     16.34 o 
 -13  -3  10      267.58      288.86      6.17 o 
 -11  -3  10      762.70      708.64      9.76 o 
  -9  -3  10       45.10       39.63      2.21 o 
  -7  -3  10      330.58      337.88      6.35 o 
  -5  -3  10     1322.62     1334.37     17.53 o 
  -3  -3  10       24.03       24.72      1.54 o 
  -1  -3  10      887.24      890.03     16.02 o 
   1  -3  10       46.46       54.79      7.09 o 
   3  -3  10      180.93      172.34      4.75 o 
   5  -3  10      555.83      573.09     11.79 o 
   7  -3  10      239.77      239.71      7.14 o 
 -22  -2  10      482.91      481.24     10.40 o 
 -20  -2  10      260.49      275.01      5.54 o 
 -18  -2  10      511.31      535.40     10.32 o 
 -16  -2  10     1760.47     1664.20     24.49 o 
 -14  -2  10      286.70      289.86      5.95 o 
 -12  -2  10       66.50       65.50      4.08 o 
 -10  -2  10      160.95      160.13      4.91 o 
  -8  -2  10      232.95      232.38      8.57 o 
  -6  -2  10      529.15      547.73     13.02 o 
  -4  -2  10     1300.79     1265.00     30.80 o 
  -2  -2  10       74.35       76.41      2.75 o 
   0  -2  10     2204.88     2130.54     30.06 o 
   2  -2  10      922.55      908.64     16.20 o 
   4  -2  10      208.21      186.02      5.10 o 
   6  -2  10      438.81      459.37     15.56 o 
   8  -2  10       63.17       59.69      4.12 o 
 -23  -1  10      175.51      184.53      5.08 o 
 -21  -1  10       43.35       41.73      2.80 o 
 -19  -1  10      842.72      808.98     14.06 o 
 -17  -1  10      438.43      426.59     10.39 o 
 -15  -1  10     1425.59     1389.85     23.99 o 
 -13  -1  10      253.71      272.41      8.64 o 
 -11  -1  10      601.05      612.74     16.88 o 
  -9  -1  10      367.61      363.54      9.27 o 
  -7  -1  10      294.98      281.19     13.52 o 
  -5  -1  10      198.99      213.31      6.13 o 
  -3  -1  10       43.81       42.69      3.53 o 
  -1  -1  10      533.28      494.69      8.71 o 
   1  -1  10     1997.85     1896.04     25.68 o 
   3  -1  10      379.31      351.87      8.39 o 
   5  -1  10      485.10      519.10      8.61 o 
   7  -1  10       70.19       75.15      3.70 o 
   9  -1  10       49.85       38.59      4.37 o 
 -24   0  10       47.87       42.72      3.70 o 
 -22   0  10        0.84        2.22      1.45 o 
 -20   0  10      493.40      485.40     15.95 o 
 -18   0  10        4.79        5.14      1.75 o 
 -16   0  10      143.82      150.57      5.21 o 
 -14   0  10     1346.95     1346.34     30.61 o 
 -12   0  10      355.96      369.20     11.81 o 
 -10   0  10      111.02      131.58      5.82 o 
  -8   0  10      467.54      485.41     12.26 o 
  -6   0  10     1710.17     1757.75     43.91 o 
  -4   0  10     1446.00     1426.71     34.39 o 
  -2   0  10       30.23       31.08      2.83 o 
   0   0  10       45.47       43.43      4.12 o 
   2   0  10      890.65      919.36     17.93 o 
   4   0  10       53.32       53.42      2.33 o 
   6   0  10       58.97       49.48      2.93 o 
   8   0  10      213.49      225.63      6.36 o 
 -23   1  10      177.37      182.92      8.23 o 
 -21   1  10       43.53       48.08      6.17 o 
 -19   1  10      848.53      829.32     15.27 o 
 -17   1  10      440.47      439.25     11.48 o 
 -15   1  10     1420.44     1376.83     25.41 o 
 -13   1  10      254.73      277.08     13.89 o 
 -11   1  10      601.49      625.94     25.21 o 
  -7   1  10      298.52      296.74     10.25 o 
  -5   1  10      197.74      213.02     11.06 o 
  -3   1  10       42.85       52.74      5.92 o 
  -1   1  10      541.26      523.84     14.47 o 
   1   1  10     2005.41     1963.79     46.14 o 
   3   1  10      378.11      361.17      8.68 o 
   5   1  10      482.53      519.19     26.50 o 
   7   1  10       69.61       77.15      4.57 o 
   9   1  10       49.40       47.79      4.24 o 
 -22   2  10      489.20      505.93     17.49 o 
 -20   2  10      258.11      267.46      6.43 o 
 -18   2  10      511.42      518.43     13.06 o 
 -16   2  10     1763.12     1695.87     43.48 o 
 -14   2  10      291.35      272.73      8.18 o 
  -4   2  10     1306.82     1326.50     46.05 o 
  -2   2  10       73.81       73.58      7.20 o 
   0   2  10     2197.12     2264.77     74.87 o 
   2   2  10      918.71      913.57     35.25 o 
   4   2  10      209.10      183.09     11.45 o 
   6   2  10      438.90      470.48     12.29 o 
   8   2  10       62.42       56.86      4.89 o 
 -21   3  10      325.24      309.99      6.72 o 
 -19   3  10       27.07       21.20      2.16 o 
 -17   3  10      893.03      841.90     27.53 o 
 -15   3  10      755.13      713.16     24.18 o 
   1   3  10       45.20       46.31      5.92 o 
   3   3  10      180.45      171.34     10.55 o 
   5   3  10      558.46      579.89     18.78 o 
   7   3  10      236.31      248.52      8.49 o 
 -20   4  10      128.44      121.93      4.07 o 
 -18   4  10      110.24      100.80      4.17 o 
 -16   4  10      208.70      187.55      9.00 o 
 -10  -6  11       75.80       75.90      3.86 o 
  -8  -6  11       68.02       69.39      2.28 o 
  -6  -6  11        3.25        3.26      0.80 o 
 -17  -5  11       77.35       87.69      2.68 o 
 -15  -5  11      147.72      148.13      4.02 o 
 -13  -5  11       17.58       16.66      2.84 o 
 -11  -5  11        9.29       13.84      1.34 o 
  -9  -5  11       89.44       92.44      2.83 o 
  -7  -5  11      106.70       95.18      2.92 o 
  -5  -5  11       30.52       38.42      2.29 o 
  -3  -5  11       91.83       98.30      3.22 o 
  -1  -5  11      299.97      301.65      7.35 o 
   1  -5  11       30.58       25.98      2.57 o 
 -20  -4  11      442.42      439.42     12.35 o 
 -18  -4  11       78.50       72.81      2.96 o 
 -16  -4  11       53.50       49.31      5.56 o 
 -14  -4  11      280.75      300.86      7.18 o 
 -12  -4  11      107.72      110.99      3.39 o 
 -10  -4  11      180.12      183.68      4.39 o 
  -8  -4  11      276.05      260.16      5.89 o 
  -6  -4  11       44.05       40.49      2.56 o 
  -4  -4  11      204.03      207.96      4.23 o 
  -2  -4  11      277.00      279.73      6.41 o 
   0  -4  11      211.45      197.25      5.75 o 
   2  -4  11      219.60      209.44      6.95 o 
   4  -4  11      269.69      262.15      7.03 o 
 -21  -3  11      515.65      557.77     18.27 o 
 -19  -3  11       55.20       45.38      3.73 o 
 -17  -3  11       57.89       62.67      7.07 o 
 -15  -3  11      136.46      131.98      5.53 o 
 -13  -3  11      416.24      453.12      7.90 o 
 -11  -3  11      665.00      636.77      9.64 o 
  -9  -3  11      503.62      492.39      8.76 o 
  -7  -3  11      139.00      140.59      3.60 o 
  -5  -3  11      731.33      701.67     13.17 o 
  -3  -3  11      352.53      337.60      8.57 o 
  -1  -3  11      170.00      186.83     10.68 o 
   1  -3  11       31.23       36.32      3.99 o 
   3  -3  11       74.08       82.27      3.34 o 
   5  -3  11       76.22       72.42      3.57 o 
 -22  -2  11       66.24       67.55      3.49 o 
 -20  -2  11      309.56      324.03      6.20 o 
 -18  -2  11     2491.44     2447.39     35.20 o 
 -16  -2  11      177.51      180.44      4.24 o 
 -14  -2  11      128.93      138.56      3.17 o 
 -12  -2  11      938.69      951.05     16.96 o 
 -10  -2  11      142.31      128.23      3.89 o 
  -8  -2  11      341.29      337.29      6.99 o 
  -6  -2  11      170.35      160.96      5.16 o 
  -4  -2  11      169.97      148.14      4.99 o 
  -2  -2  11      745.79      731.81     41.03 o 
   0  -2  11      797.93      806.29     16.11 o 
   2  -2  11       29.25       21.22      1.93 o 
   4  -2  11      206.44      221.53      7.17 o 
   6  -2  11       46.53       44.51      4.37 o 
 -23  -1  11        8.23       12.21      1.51 o 
 -21  -1  11       23.20       29.01      4.41 o 
 -19  -1  11      602.74      566.63     12.13 o 
 -17  -1  11      550.57      496.46     11.14 o 
 -15  -1  11      445.12      446.97      8.15 o 
 -13  -1  11      494.22      460.84      7.81 o 
 -11  -1  11      759.24      738.78     14.49 o 
  -9  -1  11      191.24      170.78      5.72 o 
  -7  -1  11      280.71      285.49      9.36 o 
  -5  -1  11       59.09       51.06      3.45 o 
  -3  -1  11      304.40      284.01      8.56 o 
  -1  -1  11      288.92      295.04      6.70 o 
   1  -1  11      652.21      668.58     13.69 o 
   3  -1  11      215.05      213.15      6.24 o 
   5  -1  11      255.96      267.10      6.17 o 
   7  -1  11        8.48       16.21      3.09 o 
 -24   0  11      202.64      198.01      4.97 o 
 -22   0  11        0.01        1.18      1.71 o 
 -20   0  11      615.41      570.74     24.31 o 
 -18   0  11        0.21        1.76      2.83 o 
 -16   0  11       90.49      108.62      5.56 o 
 -14   0  11      892.47      862.70     14.73 o 
 -12   0  11      553.24      544.75     16.26 o 
 -10   0  11      627.40      638.25     18.36 o 
  -8   0  11      111.12      116.98      4.62 o 
  -6   0  11      717.16      745.19     19.34 o 
  -4   0  11      149.90      159.67      5.99 o 
  -2   0  11       84.57       74.02      5.05 o 
   0   0  11       78.09       68.96      2.68 o 
   2   0  11     1293.58     1271.43     18.30 o 
   4   0  11       14.47       12.99      1.73 o 
   6   0  11       21.38       29.67      2.27 o 
   8   0  11       91.86       77.95      3.60 o 
 -23   1  11        8.05       12.04      2.28 o 
 -21   1  11       23.82       36.45      3.18 o 
 -19   1  11      604.81      568.51     15.15 o 
 -17   1  11      553.45      512.57     10.61 o 
 -15   1  11      440.77      439.77      9.85 o 
 -13   1  11      493.75      442.49      9.89 o 
  -9   1  11      190.00      170.57      9.78 o 
  -7   1  11      279.51      310.01     14.15 o 
  -5   1  11       60.82       55.83      6.17 o 
  -3   1  11      301.60      291.58      9.49 o 
  -1   1  11      290.08      305.25     10.00 o 
   1   1  11      652.17      652.55     13.92 o 
   3   1  11      212.99      210.35      7.85 o 
   5   1  11      258.31      264.26      9.21 o 
   7   1  11        8.27       10.29      2.32 o 
 -22   2  11       66.38       68.27      3.73 o 
 -20   2  11      307.18      321.18      7.22 o 
 -18   2  11     2482.59     2499.63     49.65 o 
 -16   2  11      177.70      176.95      6.26 o 
 -14   2  11      130.44      130.18      7.46 o 
  -4   2  11      171.71      159.51      9.78 o 
  -2   2  11      745.57      774.13     29.84 o 
   0   2  11      805.36      792.40     31.90 o 
   2   2  11       28.53       26.88      2.76 o 
   4   2  11      206.72      236.77      7.72 o 
   6   2  11       46.65       49.14      2.83 o 
 -21   3  11      516.15      550.50     10.49 o 
 -19   3  11       52.06       45.05      2.96 o 
 -17   3  11       58.98       69.91      6.69 o 
   1   3  11       30.36       29.07      4.89 o 
   3   3  11       72.48       76.15      5.15 o 
   5   3  11       74.21       76.15      4.12 o 
 -20   4  11      443.35      443.79     13.89 o 
 -18   4  11       78.63       75.24      3.62 o 
 -15  -5  12      206.26      201.86      4.46 o 
 -13  -5  12       93.88       86.43      3.27 o 
 -11  -5  12      115.92      105.58      4.09 o 
  -9  -5  12      103.25      124.23      3.70 o 
  -7  -5  12       84.32       88.36      3.55 o 
  -5  -5  12        3.23        3.20      1.06 o 
  -3  -5  12      121.00      115.39      3.73 o 
 -20  -4  12       50.02       59.43      3.09 o 
 -18  -4  12       12.81       19.40      1.69 o 
 -16  -4  12        8.85       10.25      1.81 o 
 -14  -4  12      203.93      220.44      5.76 o 
 -12  -4  12      166.56      171.44      4.14 o 
 -10  -4  12      260.16      253.83      5.30 o 
  -8  -4  12      120.59      125.16      5.73 o 
  -6  -4  12      116.26      113.57      3.43 o 
  -4  -4  12      117.70      109.49      3.85 o 
  -2  -4  12       15.02       16.51      1.70 o 
   0  -4  12       57.28       59.42      3.19 o 
   2  -4  12      345.24      369.89      9.05 o 
 -21  -3  12       89.33       81.22      3.33 o 
 -19  -3  12      197.20      184.86      5.86 o 
 -17  -3  12      280.87      287.86     12.73 o 
 -15  -3  12      886.97      824.12     15.59 o 
 -13  -3  12      876.75      886.25     13.46 o 
 -11  -3  12      315.78      343.21      6.15 o 
  -9  -3  12       52.02       55.60      2.52 o 
  -7  -3  12      198.46      198.79      4.72 o 
  -5  -3  12      229.49      230.40      7.31 o 
  -3  -3  12       25.07       26.15      6.82 o 
  -1  -3  12       34.00       40.62      3.47 o 
   1  -3  12       51.40       47.39      4.14 o 
   3  -3  12       10.79       13.03      1.79 o 
 -22  -2  12       65.92       58.85      7.85 o 
 -20  -2  12        7.21        7.70      1.16 o 
 -18  -2  12      208.62      211.69      4.91 o 
 -16  -2  12      352.57      345.29      6.40 o 
 -14  -2  12     1668.40     1646.81     23.18 o 
 -12  -2  12      201.60      198.45      5.14 o 
 -10  -2  12       61.78       54.32      2.91 o 
  -8  -2  12      376.54      377.67      8.98 o 
  -6  -2  12       94.28       88.03      4.11 o 
  -4  -2  12       29.88       38.97      3.31 o 
  -2  -2  12       89.03       89.87      4.90 o 
   0  -2  12      147.24      136.22      4.94 o 
   2  -2  12      237.32      218.67      7.05 o 
   4  -2  12      246.00      244.41     11.06 o 
 -23  -1  12       31.69       41.45      3.28 o 
 -21  -1  12        1.24        3.36      1.40 o 
 -19  -1  12      506.48      529.29     12.05 o 
 -17  -1  12      276.27      281.78      8.19 o 
 -15  -1  12       47.51       40.26      2.87 o 
 -13  -1  12      194.78      188.56      4.32 o 
 -11  -1  12      129.98      129.73      5.33 o 
  -9  -1  12      619.28      626.49     15.97 o 
  -7  -1  12       84.31       83.02      3.06 o 
  -5  -1  12       71.50       68.51      5.02 o 
  -3  -1  12       12.29       15.13      1.83 o 
  -1  -1  12      419.39      387.33      8.89 o 
   1  -1  12      689.27      656.31     13.47 o 
   3  -1  12      199.11      199.16      6.61 o 
   5  -1  12      169.36      164.65      9.26 o 
 -24   0  12        0.15        1.15      1.05 o 
 -22   0  12      363.96      373.82     14.15 o 
 -20   0  12       23.82       17.94      2.95 o 
 -18   0  12     1038.77      977.12     24.34 o 
 -16   0  12      720.02      714.44     24.44 o 
 -14   0  12      284.49      259.09      5.74 o 
 -12   0  12      675.33      679.74     14.32 o 
 -10   0  12     4880.57     4737.14     89.81 o 
  -8   0  12      510.55      533.20     19.43 o 
  -6   0  12        4.46        3.30      0.97 o 
  -4   0  12       91.39       77.05      3.26 o 
  -2   0  12       79.85       76.54      5.91 o 
   0   0  12      170.01      152.70      4.13 o 
   2   0  12        8.26        7.37      0.97 o 
   4   0  12        0.87        0.73      0.99 o 
   6   0  12        1.12        2.44      0.91 o 
 -23   1  12       30.64       38.08      3.86 o 
 -21   1  12        1.16        2.57      2.32 o 
 -19   1  12      506.35      540.76     21.10 o 
 -17   1  12      274.44      283.18      9.96 o 
 -15   1  12       48.03       42.15      7.07 o 
 -13   1  12      197.44      195.01      8.75 o 
 -11   1  12      130.01      129.41      6.95 o 
  -9   1  12      609.77      617.29     25.60 o 
  -7   1  12       85.57       91.33      7.46 o 
  -5   1  12       70.88       66.07      4.24 o 
  -3   1  12       13.25       13.12      2.14 o 
  -1   1  12      415.35      392.92      9.22 o 
   1   1  12      692.01      669.96     16.80 o 
   3   1  12      198.76      187.60      4.45 o 
   5   1  12      171.04      174.63      5.49 o 
 -22   2  12       64.57       57.89      4.89 o 
 -20   2  12        7.69        7.01      1.23 o 
 -18   2  12      210.73      208.67      6.66 o 
 -16   2  12      353.68      344.49      9.65 o 
 -14   2  12     1675.76     1591.23     47.85 o 
  -4   2  12       28.82       32.42      5.40 o 
  -2   2  12       87.75       87.22      8.49 o 
   0   2  12      146.23      134.87     10.93 o 
   2   2  12      235.54      219.45     12.35 o 
   4   2  12      245.62      245.18      8.75 o 
 -21   3  12       90.82       82.91      2.68 o 
 -19   3  12      197.39      186.30      8.62 o 
 -17   3  12      284.71      280.68     11.32 o 
 -15   3  12      876.84      768.21     25.73 o 
   3   3  12       10.85       11.06      2.06 o 
 -20   4  12       50.56       61.75      3.34 o 
 -18   4  12       12.21       18.27      2.57 o 
 -15  -5  13       57.73       64.40      4.50 o 
 -13  -5  13      100.37       96.62      3.60 o 
 -11  -5  13       74.22       83.13      3.15 o 
  -9  -5  13       18.39       25.87      2.04 o 
  -7  -5  13      390.22      405.46     12.35 o 
  -5  -5  13       57.13       58.14      3.34 o 
 -18  -4  13       66.80       67.97      2.62 o 
 -16  -4  13       11.67       14.17      2.49 o 
 -14  -4  13       39.55       41.46      2.60 o 
 -12  -4  13      407.32      400.11      7.03 o 
 -10  -4  13      169.23      176.68      4.62 o 
  -8  -4  13      188.46      197.39      5.31 o 
  -6  -4  13      181.84      177.38      4.79 o 
  -4  -4  13      515.82      555.48     27.91 o 
  -2  -4  13       13.59       12.32      1.61 o 
   0  -4  13       16.95       15.95      2.06 o 
 -21  -3  13      124.39      110.01      3.88 o 
 -19  -3  13      103.09       99.46      3.95 o 
 -17  -3  13       57.19       55.98      3.58 o 
 -15  -3  13      554.57      544.54      8.77 o 
 -13  -3  13      596.77      578.33      9.56 o 
 -11  -3  13      105.45      115.64      3.29 o 
  -9  -3  13       18.30       13.61      1.45 o 
  -7  -3  13     1065.47     1014.73     25.40 o 
  -5  -3  13       20.86       32.38      2.99 o 
  -3  -3  13      288.88      321.85     16.21 o 
  -1  -3  13       12.51        9.26      3.60 o 
   1  -3  13        5.47        6.92      1.10 o 
 -22  -2  13       87.70       75.79      5.53 o 
 -20  -2  13      225.34      228.11      5.63 o 
 -18  -2  13      175.33      178.19      5.36 o 
 -16  -2  13      745.58      817.02     14.92 o 
 -14  -2  13     1312.57     1358.84     23.11 o 
 -12  -2  13      513.35      468.67     10.47 o 
 -10  -2  13     1741.49     1718.36     34.32 o 
  -8  -2  13      396.21      407.51     11.01 o 
  -6  -2  13       13.49       10.16      2.19 o 
  -4  -2  13      648.80      636.99     15.09 o 
  -2  -2  13      251.59      283.07     14.28 o 
   2  -2  13      139.82      148.70      7.98 o 
 -23  -1  13      111.87      127.02      3.80 o 
 -21  -1  13       18.38       18.71      1.91 o 
 -19  -1  13      183.36      186.31      5.66 o 
 -17  -1  13      595.57      591.95     10.11 o 
 -15  -1  13      341.75      332.44      7.59 o 
 -13  -1  13      697.74      685.90     13.24 o 
 -11  -1  13      574.78      573.17     12.28 o 
  -9  -1  13       76.35       72.30      3.23 o 
  -7  -1  13      175.70      175.29      4.99 o 
  -5  -1  13       37.42       37.60      2.44 o 
  -3  -1  13      499.99      486.12      9.58 o 
  -1  -1  13       57.95       58.20      5.23 o 
   1  -1  13      270.09      248.52      7.34 o 
   3  -1  13      247.91      223.05     11.32 o 
 -24   0  13       55.33       55.78      2.49 o 
 -22   0  13        8.39        6.88      1.53 o 
 -20   0  13      119.39      119.14      8.49 o 
 -18   0  13      422.21      395.55     10.00 o 
 -16   0  13      232.68      225.11     10.81 o 
 -14   0  13      281.08      299.04      6.97 o 
 -12   0  13       61.74       73.99      3.81 o 
 -10   0  13      745.16      774.81     15.78 o 
  -8   0  13        7.60        6.36      1.50 o 
  -6   0  13      361.62      389.24      7.77 o 
  -4   0  13      102.66      101.86      3.77 o 
  -2   0  13      579.12      583.84     10.20 o 
   0   0  13      141.55      122.01      4.42 o 
   2   0  13      220.83      246.63      7.12 o 
   4   0  13      145.25      170.38      4.69 o 
 -23   1  13      109.17      111.24     11.96 o 
 -21   1  13       18.92       16.72      3.34 o 
 -19   1  13      183.19      186.78      9.52 o 
 -17   1  13      595.31      606.43     13.92 o 
 -15   1  13      340.19      344.74     12.35 o 
 -13   1  13      706.79      690.52     22.13 o 
 -11   1  13      578.50      579.89     19.04 o 
  -9   1  13       74.66       67.56      9.90 o 
  -7   1  13      174.67      164.71      5.12 o 
  -5   1  13       36.16       35.15      2.52 o 
  -3   1  13      499.48      488.42     10.91 o 
  -1   1  13       57.95       60.65      3.26 o 
   1   1  13      270.92      242.51      5.91 o 
   3   1  13      245.61      239.62      6.85 o 
 -22   2  13       88.06       90.56      5.40 o 
 -20   2  13      225.90      229.47      6.12 o 
 -18   2  13      174.17      178.25      5.86 o 
 -16   2  13      746.49      816.84     25.47 o 
 -14   2  13     1312.24     1339.87     40.13 o 
 -12   2  13      511.95      462.83     16.72 o 
  -4   2  13      650.80      647.32     17.84 o 
  -2   2  13      252.96      276.82     14.66 o 
   0   2  13      214.41      206.91      8.10 o 
   2   2  13      138.61      129.92      5.92 o 
 -21   3  13      123.86      119.63      5.92 o 
 -19   3  13      101.54      101.37      5.15 o 
 -17   3  13       58.02       56.09      4.63 o 
 -15   3  13      554.12      527.92     18.52 o 
   1   3  13        5.54        6.95      1.80 o 
 -18   4  13       66.55       59.69      3.86 o 
 -16   4  13       12.48       10.29      2.32 o 
 -11  -5  14       27.37       23.15      2.06 o 
 -18  -4  14      100.28       97.01      3.21 o 
 -16  -4  14       86.12       90.14      3.03 o 
 -14  -4  14       15.27       16.11      1.42 o 
 -12  -4  14       46.32       44.88      2.49 o 
 -10  -4  14      116.23      124.19      4.83 o 
  -8  -4  14      241.73      266.42     10.03 o 
  -6  -4  14       41.57       38.59      4.37 o 
 -21  -3  14      142.07      151.28      6.69 o 
 -19  -3  14       92.61       89.57      5.15 o 
 -17  -3  14      122.38      127.92      4.69 o 
 -15  -3  14      393.50      369.70      7.35 o 
 -13  -3  14      351.62      355.13      6.31 o 
 -11  -3  14      348.47      366.73      6.29 o 
  -9  -3  14      601.50      581.70     13.50 o 
  -7  -3  14      278.60      264.56      9.06 o 
  -5  -3  14      369.82      413.62     14.54 o 
  -3  -3  14       17.59       16.72      4.12 o 
  -1  -3  14        9.87       14.98      1.95 o 
 -22  -2  14        5.09        2.98      1.67 o 
 -20  -2  14        5.76        5.18      1.89 o 
 -18  -2  14      371.01      380.48     10.98 o 
 -16  -2  14      378.29      396.89      8.47 o 
 -14  -2  14      128.41      134.03      4.58 o 
 -12  -2  14      703.14      747.19     14.07 o 
 -10  -2  14      233.44      244.40     16.31 o 
  -8  -2  14      487.06      501.45     15.41 o 
  -6  -2  14      266.17      282.43      8.44 o 
  -4  -2  14       36.03       32.23      2.97 o 
   0  -2  14      306.70      308.98     13.12 o 
 -23  -1  14       43.84       39.21      2.63 o 
 -21  -1  14       54.69       49.24      6.94 o 
 -19  -1  14      402.64      400.40      9.05 o 
 -17  -1  14      280.48      276.37      5.86 o 
 -15  -1  14      872.50      867.02     15.98 o 
 -13  -1  14       60.34       65.35      4.28 o 
 -11  -1  14     1582.89     1601.83     39.88 o 
  -9  -1  14      571.17      590.51     16.79 o 
  -7  -1  14      180.29      190.66     10.93 o 
  -5  -1  14       50.92       52.97      2.08 o 
  -3  -1  14      131.30      126.62      3.74 o 
  -1  -1  14        0.47        1.87      1.56 o 
   1  -1  14      209.55      196.99      6.04 o 
 -22   0  14      176.02      170.63      4.90 o 
 -20   0  14        2.47        0.81      1.85 o 
 -18   0  14        0.00       -0.33      1.60 o 
 -16   0  14       80.93       79.71      5.00 o 
 -14   0  14      212.16      211.28     10.26 o 
 -12   0  14       21.23       24.43      2.02 o 
 -10   0  14     1010.50     1057.85     30.67 o 
  -8   0  14      284.19      262.17      6.92 o 
  -6   0  14      340.07      364.84     12.48 o 
  -4   0  14      184.61      188.56      5.21 o 
  -2   0  14        4.49        3.77      0.89 o 
   0   0  14       29.65       31.98      2.28 o 
   2   0  14      275.50      238.17      6.11 o 
 -23   1  14       45.36       43.74      3.86 o 
 -21   1  14       53.12       49.91      4.63 o 
 -19   1  14      403.16      389.51     14.92 o 
 -17   1  14      278.82      302.55      9.78 o 
 -15   1  14      874.83      881.41     25.98 o 
 -13   1  14       58.76       57.52      3.60 o 
 -11   1  14     1582.31     1630.90     34.91 o 
  -9   1  14      574.18      545.66     11.92 o 
  -7   1  14      179.22      184.11      5.39 o 
  -5   1  14       48.02       51.90      3.81 o 
  -3   1  14      131.68      128.93      4.15 o 
  -1   1  14        0.32        0.90      1.06 o 
   1   1  14      211.56      201.61      6.00 o 
 -22   2  14        5.36        6.43      2.06 o 
 -20   2  14        5.21        5.66      2.32 o 
 -18   2  14      368.79      380.76     12.86 o 
 -16   2  14      372.64      383.59     13.89 o 
 -14   2  14      127.88      143.82      7.20 o 
 -12   2  14      703.02      750.98     24.18 o 
 -10   2  14      231.90      240.55     10.29 o 
  -4   2  14       34.61       29.84      5.40 o 
  -2   2  14       23.80       21.15      5.27 o 
   0   2  14      308.77      301.78     10.55 o 
 -19   3  14       89.60       79.50      4.12 o 
 -17   3  14      120.71      126.06      6.17 o 
 -15   3  14      398.44      367.13     13.38 o 
  -1   3  14        9.88       12.61      2.06 o 
 -18   4  14      100.58      103.94      4.89 o 
 -16   4  14       87.91       89.53      4.89 o 
 -16  -4  15        8.11        7.59      2.83 o 
 -14  -4  15        0.38        0.54      0.89 o 
 -12  -4  15       92.17       86.70      5.15 o 
 -10  -4  15      173.04      171.63      5.38 o 
  -8  -4  15       36.92       33.19      3.09 o 
 -19  -3  15       74.02       78.06      3.15 o 
 -17  -3  15      163.09      169.61      5.24 o 
 -15  -3  15       26.04       25.58      1.96 o 
 -13  -3  15      391.05      372.67      7.32 o 
 -11  -3  15      387.37      372.62     10.47 o 
  -9  -3  15      142.96      146.36      6.09 o 
  -7  -3  15      457.54      450.54     12.82 o 
  -5  -3  15       13.08       19.81      3.86 o 
  -3  -3  15      183.55      180.06      5.93 o 
 -20  -2  15        8.15       10.81      2.57 o 
 -18  -2  15       98.73       95.76      4.54 o 
 -16  -2  15       53.02       47.59      3.45 o 
 -14  -2  15     1411.44     1378.15     23.05 o 
 -12  -2  15      739.95      734.61     18.11 o 
 -10  -2  15        1.61        5.74      1.87 o 
  -8  -2  15       33.88       32.00      3.13 o 
  -6  -2  15      150.25      143.95      8.54 o 
  -4  -2  15      123.52      135.19      4.93 o 
  -2  -2  15       24.44       30.10      5.15 o 
 -21  -1  15        1.83       -1.27      1.42 o 
 -19  -1  15      140.84      145.75     11.96 o 
 -17  -1  15       43.92       47.20      2.79 o 
 -15  -1  15      223.55      239.95      7.72 o 
 -13  -1  15      238.43      246.75      7.94 o 
 -11  -1  15       51.43       56.92      4.61 o 
  -9  -1  15      701.44      755.71     20.68 o 
  -7  -1  15       96.84       94.46      3.87 o 
  -5  -1  15      224.26      220.48     12.61 o 
  -3  -1  15       71.54       69.46      4.89 o 
  -1  -1  15      137.74      140.89      4.85 o 
 -22   0  15        1.66        0.95      1.56 o 
 -20   0  15       81.76       83.09      5.03 o 
 -18   0  15      340.95      357.31      9.02 o 
 -16   0  15      156.65      173.14      9.78 o 
 -14   0  15       43.60       47.66      6.82 o 
 -12   0  15      250.14      258.75      6.42 o 
 -10   0  15      628.44      632.13     13.07 o 
  -8   0  15      581.83      572.62     12.08 o 
  -6   0  15      419.38      417.88     29.97 o 
  -4   0  15      101.37       94.94      2.80 o 
  -2   0  15        1.15        1.17      0.89 o 
   0   0  15      119.24      145.87      6.69 o 
 -21   1  15        1.97        2.57      2.06 o 
 -19   1  15      145.87      163.79      5.97 o 
 -15   1  15      220.60      257.53      9.26 o 
 -13   1  15      242.06      258.56      9.78 o 
 -11   1  15       52.15       60.19      3.76 o 
  -9   1  15      704.31      752.75     15.38 o 
  -7   1  15       96.24       94.18      4.47 o 
  -5   1  15      224.04      224.57     11.58 o 
  -3   1  15       69.22       61.31      2.82 o 
  -1   1  15      139.64      144.13      5.15 o 
 -18   2  15       99.22       96.48      4.37 o 
 -16   2  15       51.20       50.94      3.86 o 
 -14   2  15     1414.49     1374.09     39.88 o 
 -12   2  15      737.03      682.29     22.64 o 
 -10   2  15        1.71        3.09      1.80 o 
  -8   2  15       33.83       30.10      3.34 o 
  -6   2  15      150.28      142.27      6.95 o 
  -4   2  15      126.04      145.23      4.73 o 
  -2   2  15       24.40       25.10      1.93 o 
 -19   3  15       75.06       74.61      3.60 o 
 -17   3  15      162.33      169.80      6.95 o 
 -15   3  15       24.98       17.75      2.57 o 
 -13   3  15      387.12      376.90     13.38 o 
 -11   3  15      392.25      396.71     13.64 o 
  -3   3  15      184.68      186.01      7.20 o 
 -16   4  15        8.16       11.32      1.80 o 
 -14   4  15        0.32       -0.26      1.29 o 
 -17  -3  16      233.41      248.31     10.81 o 
 -15  -3  16      267.73      263.45     12.22 o 
 -13  -3  16      206.20      196.30      5.87 o 
 -11  -3  16       87.39       77.98      3.81 o 
  -9  -3  16      136.35      129.49      5.09 o 
  -7  -3  16      195.97      214.05      9.78 o 
 -20  -2  16       41.49       43.48      3.86 o 
 -18  -2  16      201.27      188.90      5.03 o 
 -16  -2  16       64.51       69.57      3.46 o 
 -14  -2  16      264.34      270.60      8.96 o 
 -12  -2  16      179.25      173.75      5.97 o 
 -10  -2  16      253.43      242.18      7.23 o 
  -8  -2  16      271.89      282.13      9.56 o 
  -6  -2  16       52.75       55.31      6.69 o 
  -4  -2  16       35.21       43.99      5.66 o 
 -21  -1  16       30.45       32.86      2.83 o 
 -19  -1  16        2.89        5.04      1.50 o 
 -17  -1  16      148.31      140.22      4.92 o 
 -15  -1  16       98.02       96.55      4.58 o 
 -13  -1  16      109.85      110.26      5.05 o 
 -11  -1  16       18.17       21.07      3.00 o 
  -9  -1  16      311.86      298.83     10.07 o 
  -7  -1  16        9.50       10.29      3.60 o 
  -5  -1  16      100.61      101.11      5.66 o 
  -3  -1  16      149.58      137.64      5.66 o 
 -20   0  16       58.81       53.82      3.86 o 
 -18   0  16      365.56      345.61     23.54 o 
 -16   0  16      432.51      429.13     17.75 o 
 -14   0  16      172.72      163.88      9.52 o 
 -12   0  16       35.46       40.81      8.23 o 
 -10   0  16      151.13      142.66      4.02 o 
  -8   0  16       90.89      108.73      5.15 o 
  -6   0  16        9.38        8.10      0.95 o 
  -4   0  16       19.07       19.30      3.09 o 
  -2   0  16      113.03      121.43      5.92 o 
 -19   1  16        2.79        5.15      2.32 o 
 -17   1  16      145.26      150.50      8.75 o 
 -15   1  16       95.08       95.21      3.57 o 
 -13   1  16      111.26      119.53      4.47 o 
 -11   1  16       18.33       18.96      1.95 o 
  -9   1  16      312.51      309.26     16.47 o 
  -7   1  16        9.49       11.87      1.79 o 
  -5   1  16       99.76       90.98      3.27 o 
  -3   1  16      150.49      137.66      4.32 o 
 -16   2  16       63.65       73.32      3.86 o 
 -14   2  16      264.83      307.44     10.29 o 
 -12   2  16      179.09      179.87      5.87 o 
 -10   2  16      250.53      237.98      9.26 o 
  -8   2  16      272.88      304.61     10.81 o 
  -6   2  16       52.65       52.95      4.24 o 
  -4   2  16       34.12       33.42      2.83 o 
 -17   3  16      232.22      254.96      8.49 o 
 -15   3  16      267.28      289.69      9.78 o 
 -13   3  16      204.19      191.41      7.72 o 
 -11   3  16       86.07       87.22      4.89 o 
  -9   3  16      133.16      129.67      5.92 o 
  -7   3  16      197.84      215.85      8.23 o 
 -16  -2  17      280.05      265.25     11.32 o 
 -14  -2  17      723.41      707.34     18.19 o 
 -12  -2  17       19.91       21.41      2.60 o 
 -10  -2  17      138.35      139.96      8.75 o 
  -8  -2  17      120.20      124.26      8.23 o 
 -19  -1  17      111.34      110.37      7.20 o 
 -17  -1  17      353.99      343.82     10.61 o 
 -15  -1  17       71.86       65.42      4.57 o 
 -13  -1  17       38.53       37.02      3.65 o 
 -11  -1  17       19.59       19.04      3.34 o 
  -7  -1  17      101.95       98.02      5.40 o 
  -5  -1  17       41.46       45.54      2.57 o 
 -20   0  17       17.79       19.04      4.12 o 
 -18   0  17      388.26      399.20     12.01 o 
 -16   0  17      415.75      427.07     17.24 o 
 -14   0  17       11.49       10.55      3.09 o 
 -12   0  17       30.17       35.50      4.37 o 
 -10   0  17       18.75       18.52      3.60 o 
  -8   0  17      671.99      652.18     18.52 o 
  -6   0  17        2.04        5.40      2.06 o 
 -17   1  17      354.30      337.80     14.15 o 
 -15   1  17       72.18       74.09      5.66 o 
 -13   1  17       37.73       35.17      4.50 o 
 -11   1  17       19.90       20.57      1.67 o 
  -9   1  17      191.57      203.24      7.20 o 
  -7   1  17      100.39       93.67      3.99 o 
  -5   1  17       42.73       45.79      4.12 o 
 -16   2  17      278.44      263.96      7.98 o 
 -14   2  17      728.69      732.02     16.72 o 
 -12   2  17       19.83       20.32      2.06 o 
 -10   2  17      137.54      128.64      5.66 o 
  -8   2  17      119.17      131.28      3.91 o 
 -13   3  17      143.99      146.39      5.66 o 
 -11   3  17      285.85      300.24      9.78 o 
 -17  -1  18      152.76      152.31      8.49 o 
 -15  -1  18        7.90        5.15      2.83 o 
 -13  -1  18      109.14      109.08      8.23 o 
  -9  -1  18      106.97      102.91      4.89 o 
  -8   0  18       54.12       53.77      3.86 o 
  -9   1  18      110.85      102.39      4.12 o 
                                                 
